# Supplementary material for: Genomic Analysis of Gut Bacteria in Tecia Solanivora: Insights into Host Functions and Their Potential in Biocontrol
Source: Curr Microbiol. 2026 Jun 25;83(8):454. doi: 10.1007/s00284-026-04929-8 (PMC13303436; doi:10.1007/s00284-026-04929-8)
Supplement: Supplementary file 1 — Supplementary file1 (XLSX 1580 KB) [file 284_2026_4929_MOESM1_ESM.xlsx]

## Sheet: Table S1
		Genomic analysis of gut bacteria in Tecia solanivora: Insights into host functions and their potential in biocontrol Current Microbiology Luisa Pantoja, Hillary Sharid Manotas-Viloria, Javier Vanegas* *Correspondence author: javanegas100@uan.edu.co
		Table S1. Insecticidal strains against T. solanivora larvae.
		Strain	Accession number	LC50 (cfu ml-1)	% of mortality	Isolated from	Reference
		Pseudomonas protegens CHA0	NC_021237.1	2.7×105	0.92	Tobacco root	Stutz et al., 1986
		Pseudomonas sp. 3B	JBANEE000000000	1.50×109	0.53	Lettuce root	UAN collection
		Pseudomonas protegens 59C	JBANED000000000	9.89×106	75.8%	Potato root	UAN collection
		Raoultella terrigena C47	NZ_VRKM00000000	1.89×1010	0.77	Potato root	UAN collection
		Bacillus thuringiensis subsp. Kurstaki	GCF_000092165.1	554.6 μg/ml*	71.3%	Bombyx mori	Gomez et al., 2022
		The mean lethal concentration (LC50) against first instar larvae, the percentage of mortality caused, the origin of isolation, the accession number from GenBank, and the reference source for each bacterial strain analyzed. UAN collection: Collection of microorganisms from the Universidad Antonio Nariño. Accession numbers from GenBank, NCBI. *The LC50 for B. thuringiensis was calculated based on t…

## Sheet: Table S2
		Genomic analysis of gut bacteria in Tecia solanivora: Insights into host functions and their potential in biocontrol Current Microbiology Luisa Pantoja, Hillary Sharid Manotas-Viloria, Javier Vanegas* *Correspondence author: javanegas100@uan.edu.co
		Table S2. Isolation and Genomic Characterization of Gut Bacteria from T. solanivora
		Feature	Ts1	Ts2	Ts3	Ts4	ATs1	ATs2	ATs4
		Isolation
		Contigs	39	195	49	40	69	72	28
		Size (Mbp)	4.4	5.6	5.3	4.4	5.4	5.4	4.7
		%GC	0.55	54.1%	0.55	55.1%	51.9%	51.9%	65.9%
		L50	3	9	6	5	9	10	5
		N50	500258	260883	255023	279265	270737	248632	390708
		#CDS	4357	5932	5109	4335	5265	5272	4417
		rRNA genes	5	2	4	2	3	3	2
		tRNA genes	67	87	76	57	69	69	67
		Hypothetical proteins	967	1257	723	979	990	996	1321
		CheckM Completeness	99.5%	99.9%	1	99.5%	1	1	1
		CheckM Contamination	0.1%	0.2%	0	0.1%	0	0	0
		Complete (C)	99.8%	1	1	99.8%	1	1	98.9%
		Single-copy (S)	99.8%	1	1	99.8%	1	1	98.9%
		Duplicated (D)	0.0%	0.0%	0.0%	0.0%	0.0%	0.0%	0.0%
		Fragmented (F)	0.0%	0.0%	0.0%	0.0%	0.0%	0.0%	0.1%
		Missing (M)	0.2%	0.2%	0.2%	0.2%	0.0%	0.0%	1.0%
		Abbreviations: Percent G+C content (%GC), L50 represents the minimum number of sequences (or contigs or scaffolds) needed to cover 50% of the genome or dataset. N50 represents the length of the shortest sequence, such that 50% of the entire genome or dataset is contained in sequences of equal or greater length. Coding sequence (CDS). Ribosomal RNA (rRNA) and Transfer RNA (tRNA). Duffyella gerunde…

## Sheet: Table S3
		Genomic analysis of gut bacteria in Tecia solanivora: Insights into host functions and their potential in biocontrol Current Microbiology Luisa Pantoja, Hillary Sharid Manotas-Viloria, Javier Vanegas* *Correspondence author: javanegas100@uan.edu.co
		Table S3. Species delineation methods/gene comparisons of Bacterial Strains Isolated from Larvae and Adults of Tecia solanivora
		Strain	Isolated from	Reference strain	Accession number	ANI (%)	GDDC (%)	16S rRNA (qc %)	Identification
		Ts1	Larvae	Erwinia sp. EM595	LN907827.1	97.65	80.50	100 (100%)	Duffyella gerundensis Ts1
				Duffyella gerundensis AR	CP073262.1	97.90	82.50	100 (100%)
				Duffyella gerundensis A4	CP072598.1	97.81	83.40	100 (100%)
		Ts2	Larvae	Enterobacter ludwigii CEB04	CP039741.1	98.55	90.80	100 (100%)	Enterobacter ludwigii Ts2
				Enterobacter ludwigii 99202523580	CP099311.1	98.31	90.10	100 (100%)
				Enterobacter ludwigii RHB43-SE-C05	CP134671.1	98.65	91.10	100 (100%)
		Ts3	Larvae	Serratia proteamaculans strain 336X	CP045913.1	95.14	64.70	100 (100%)	Serratia quinivorans Ts3
				Serratia quinivorans strain PKL12	CP038467.1	98.13	86.90	100 (100%)
				Serratia quinivorans strain NCTC13188	LR134494.1	97.93	89.60	99.78 (100%)
		Ts4	Larvae	Duffyella gerundensis A4	CP072598.1	73.01	19.60	100 (100%)	Duffyella sp. Ts4
				Duffyella gerundensis AR	CP073262.1	73.12	19.50	100 (100%)
				Erwinia sp. EM595	LN907827.1	73.1	19.60	100 (100%)
		ATs1	Adult	Rahnella victoriana JZ-GX1	CP089919.1	87.72	60.89	99.73 (100%)	Rahnella variigena ATs1
				Rahnella variigena CIP 105588	NSDJ00000000.1	98.69	90.70	99.84 (85%)
				Rahnella bonaserana H11b	JAFMOW000000000.1	93.40	52.00	99.33 (92%)
				Rahnella bonaserana L46	CP126169.1	93.42	80.44	99.46 (100%)
		ATs2	Adult	Rahnella victoriana JZ-GX1	CP089919.1	87.72	35.00	99.73 (100%)	Rahnella variigena ATs2
				Rahnella variigena CIP 105588	NSDJ00000000.1	98.68	90.30	99.84 (85%)
				Rahnella bonaserana H11b	JAFMOW000000000.1	93.43	54.20	99.33 (92%)
				Rahnella bonaserana L46	CP126169.1	93.42	54.30	99.46 (100%)
		ATs4	Adult	Stenotrophomonas africana strain ATCC 700475	JABEME000000000.1	90.92	43.80	98.36 (94%)	Stenotrophomonas sp. ATs4
				Stenotrophomonas maltophilia KMM 349	AP021867.1	91.21	44.3	99.81 (100%)
				Stenotrophomonas maltophilia RA9	CP040432.1	91.06	44.3	99.87 (100%)
		Average Nucleotide Identity (ANI). Genome-to-Genome Distance Calculator (GGDC). qc %: query coverage. NF: Not similarity found in NCBI database.

## Sheet: Table S4
		Genomic analysis of gut bacteria in Tecia solanivora: Insights into host functions and their potential in biocontrol Current Microbiology Luisa Pantoja, Hillary Sharid Manotas-Viloria, Javier Vanegas* *Correspondence author: javanegas100@uan.edu.co
		Table S4. Overview of the assignments to functional genes of the seven strains according to the BV-BRC annotation service.
		Feature	Ts1	Ts2	Ts3	Ts4	ATs1	ATs2	ATs4
		Cell Envelope	3.4	4.5	3	3.4	3.4	3.4	2
		Cellular processes	7.4	6.8	6.1	7.4	9.1	9.1	8.4
		DNA peocessing	5	4.6	4.2	6	5.2	5.2	4.5
		Energy	11.7	12.2	12.9	11.9	11.6	11.6	13.3
		Membrane Transport	8.1	9.4	8.8	8.1	8.6	8.6	10.9
		Metabolism	38.3	36.5	40.2	38.3	36	36	33.8
		Miscellaneous	1.2	3.7	2.9	1.2	4.2	4.2	1.7
		Protein processing	11.2	9.7	10	11.5	10.5	10.5	13.1
		Regulation and cell signaling	1.2	1.5	0.9	1.2	0.9	0.9	0.5
		RNA peocessing	3.7	2.9	3	3.7	3.2	3.2	4.2
		Stress response, defense, virulence	9.1	8.2	8.1	7.9	7.2	7.2	7.7
		Results given in percentage (%). Duffyella gerundensis Ts1, Enterobacter ludwigii Ts2, Serratia quinivorans Ts3, Duffyella sp. Ts4, Rahnella variigena ATs1, Rahnella variigena ATs2, and Stenotrophomonas sp. ATs4.

## Sheet: Table S5
		Genomic analysis of gut bacteria in Tecia solanivora: Insights into host functions and their potential in biocontrol Current Microbiology Luisa Pantoja, Hillary Sharid Manotas-Viloria, Javier Vanegas* *Correspondence author: javanegas100@uan.edu.co
		Table S5. Presence (1) or absence (0) of genes or gene clusters involved in different host functions.
		Category	Process	Mechanism	Gene	KO	Protein/enzime	Ts1	Ts2	Ts3	Ts4	ATs1	ATs2	ATs4
		Digestion and nutrient acquisition	Enzymes digesting carbohydrates	Alpha-amylase	amyA	K01176	Alpha-amylase	1	1	1	1	1	1	0
		Digestion and nutrient acquisition	Enzymes digesting carbohydrates	Endoglucanase		K01179	Endoglucanase	0	0	0	0	0	0	0
		Digestion and nutrient acquisition	Enzymes digesting carbohydrates	Chitinase	chi	K01183	Glycoside hydrolase family 18	0	1	1	0	1	1	1
		Digestion and nutrient acquisition	Enzymes digesting carbohydrates	Polygalacturonase	pol	K01184	Polygalacturonase	0	0	0	0	0	0	0
		Digestion and nutrient acquisition	Enzymes digesting carbohydrates	Alpha-glucosidase	malZ	K01187	Alpha-glucosidase	1	1	1	1	1	1	1
		Digestion and nutrient acquisition	Enzymes digesting carbohydrates	Beta-galactosidase	lacZ	K01190	Beta-galactosidase	1	1	1	1	1	1	0
		Digestion and nutrient acquisition	Enzymes digesting carbohydrates	Alpha,alpha-trehalase	treA	K01194	Alpha,alpha-trehalase	1	1	0	1	1	1	0
		Digestion and nutrient acquisition	Enzymes digesting carbohydrates	Xylan 1,4-beta-xylosidase	xynB	K01198	Xylan 1,4-beta-xylosidase	0	1	0	0	0	0	0
		Digestion and nutrient acquisition	Enzymes digesting carbohydrates	Beta-N-acetylhexosaminidase	nagZ	K01207	Beta-N-acetylhexosaminidase	1	1	1	1	1	1	1
		Digestion and nutrient acquisition	Enzymes digesting carbohydrates	Isoamylase	ISA	K01214	Isoamylase	1	1	0	1	1	1	0
		Digestion and nutrient acquisition	Enzymes digesting carbohydrates	6-phospho-beta-glucosidase	bglA	K01223	6-phospho-beta-glucosidase	1	1	1	1	1	1	0
		Digestion and nutrient acquisition	Enzymes digesting carbohydrates	Putative chitinase	chi	K03791	Uncharacterized protein	0	1	0	0	1	1	1
		Digestion and nutrient acquisition	Enzymes digesting carbohydrates	Beta-glucosidase	bglB	K05350	Beta-glucosidase	0	0	0	0	0	0	0
		Digestion and nutrient acquisition	Enzymes digesting carbohydrates	Hexosaminidase	HEXA_B	K12373	Beta-N-acetylhexosaminidase	0	1	1	0	0	0	1
		Digestion and nutrient acquisition	Enzymes digesting carbohydrates	Endoglucanase	bcsZ	K20542	Endoglucanase	1	1	1	1	1	1	0
		Digestion and nutrient acquisition	Enzymes digesting carbohydrates	Exo-poly-alpha-galacturonosidase	pehX	K18650	Exo-poly-alpha-galacturonosidase	0	0	0	0	0	0	0
		Digestion and nutrient acquisition	Enzymes digesting carbohydrates	Beta-N-acetylhexosaminidase	nagZ	K01207	Beta-N-acetylhexosaminidase	0	0	0	0	0	0	0
		Digestion and nutrient acquisition	Enzymes digesting carbohydrates	Endoglucanase	bcsZ	K20542	Endoglucanase	0	0	0	0	0	0	0
		Digestion and nutrient acquisition	Enzymes digesting carbohydrates	Beta-glucosidase	bglX	K05349	Beta-glucosidase	1	1	1	1	1	1	1
		Digestion and nutrient acquisition	Enzymes digesting carbohydrates	Alpha-L-arabinofuranosidase	abfA	K01209	Alpha-L-arabinofuranosidase	0	0	0	0	0	0	0
		Digestion and nutrient acquisition	Enzymes digesting carbohydrates	Alpha-L-arabinofuranosidase	abf1	K20844	Alpha-L-arabinofuranosidase	0	0	0	0	0	0	0
		Digestion and nutrient acquisition	Enzymes digesting carbohydrates	Beta-galactosidase	bgaB	K12308	Beta-galactosidase	1	1	0	1	1	1	0
		Digestion and nutrient acquisition	Enzymes digesting carbohydrates	Beta-hexosaminidase	FDL	K20730	Beta-hexosaminidase Fdl	0	0	0	0	0	0	0
		Digestion and nutrient acquisition	Enzymes digesting carbohydrates	Mannosyl-glycoprotein	lytB	K23989	Mannosyl-glycoprotein endo-beta-N-acetylglucosaminidase	0	0	0	0	0	0	0
		Digestion and nutrient acquisition	Enzymes digesting carbohydrates	Glucan 1,4-alpha-glucosidase	susB	K21574	Glucan 1,4-alpha-glucosidase	0	0	0	0	0	0	0
		Digestion and nutrient acquisition	Enzymes digesting carbohydrates	Alpha-amylase	treS	K05343	Maltose alpha-D-glucosyltransferase / alpha-amylase	0	1	0	0	0	0	0
		Digestion and nutrient acquisition	Enzymes digesting carbohydrates	Maltose phosphorylase	mapA	K00691	Maltose phosphorylase	0	0	0	0	0	0	0
		Digestion and nutrient acquisition	Enzymes digesting carbohydrates	4-alpha-glucanotransferase	malQ	K00705	4-alpha-glucanotransferase	1	1	1	1	1	1	0
		Digestion and nutrient acquisition	Enzymes digesting carbohydrates	Cellobiose	celC	K02759	Cellobiose PTS system EIIA component	1	1	1	1	1	1	0
		Digestion and nutrient acquisition	Enzymes digesting carbohydrates	1,3-beta-xylanase	txyA	K20845	Endo-1,3-beta-xylanase	0	0	0	0	0	0	0
		Digestion and nutrient acquisition	Enzymes digesting carbohydrates	Arabinan	abnA	K06113	Arabinan endo-1,5-alpha-L-arabinosidase	0	0	0	0	0	0	0
		Digestion and nutrient acquisition	Enzymes digesting proteins	Alpha-glucoside	aglA	K02750	Alpha-glucoside PTS system EIICB component	0	1	1	0	0	0	0
		Digestion and nutrient acquisition	Enzymes digesting proteins	Peptidase T	pepT	K01258	Tripeptide aminopeptidase	1	1	1	1	1	1	0
		Digestion and nutrient acquisition	Enzymes digesting proteins	Prolyl tripeptidyl peptidase	DPP4	K01278	Dipeptidyl-peptidase 4	0	0	0	0	0	0	1
		Digestion and nutrient acquisition	Enzymes digesting proteins	Peptidase N	pepN	K01256	Aminopeptidase N	1	1	1	1	1	1	0
		Digestion and nutrient acquisition	Enzymes digesting proteins	Xaa-Pro aminopeptidase	pepP	K01262	Xaa-Pro aminopeptidase	1	1	1	1	1	1	1
		Digestion and nutrient acquisition	Enzymes digesting proteins	Zinc metalloprotease	zmpB	K20274	Zinc metalloprotease ZmpB	0	0	0	0	0	0	0
		Digestion and nutrient acquisition	Enzymes digesting proteins	Aminopeptidase S		K19702	Aminopeptidase S	0	0	0	0	0	0	0
		Digestion and nutrient acquisition	Enzymes digesting proteins	Serine protease		K14645	Serine protease	0	0	0	0	0	0	1
		Digestion and nutrient acquisition	Enzymes digesting proteins	Protease	ydgD	K04775	Protease YdgD	0	0	0	0	0	0	0
		Digestion and nutrient acquisition	Enzymes digesting proteins	Proline iminopeptidase	pip	K01259	Proline iminopeptidase	0	0	1	0	1	1	1
		Digestion and nutrient acquisition	Enzymes digesting proteins	Membrane dipeptidase	DPEP	K01273	Membrane dipeptidase	0	0	0	0	0	0	0
		Digestion and nutrient acquisition	Enzymes digesting proteins	U32 family peptidase	prtC	K08303	U32 family peptidase	1	1	1	1	1	1	0
		Digestion and nutrient acquisition	Enzymes digesting proteins	Inactive dipeptidyl peptidase 10	DPP10	K23014	Inactive dipeptidyl peptidase 10	0	0	0	0	0	0	0
		Digestion and nutrient acquisition	Enzymes digesting proteins	Cyanophycinase	cphB	K13282	Cyanophycinase	0	0	0	0	0	0	0
		Digestion and nutrient acquisition	Enzymes digesting proteins	Xaa-Pro aminopeptidase 2	XPNPEP2	K14208	Xaa-Pro aminopeptidase 2	0	0	0	0	0	0	0
		Digestion and nutrient acquisition	Enzymes digesting lipids	Phospholipase C	plc	K01114	Phospholipase C	0	0	1	0	0	0	1
		Digestion and nutrient acquisition	Enzymes digesting lipids	Hydroxyacylglutathione hydrolase	HAGH	K01069	MBL fold metallo-hydrolase	1	1	1	1	1	1	1
		Digestion and nutrient acquisition	Enzymes digesting lipids	Secretion protein	HlyD	K02005	Family secretion protein	0	0	0	0	0	0	1
		Digestion and nutrient acquisition	Enzymes digesting lipids	Secretory lipase	SPLA2	K01047	Secretory phospholipase A2	0	0	0	0	0	0	0
		Digestion and nutrient acquisition	Enzymes digesting lipids	Phospholipase A1/A2	pldA	K01058	Phospholipase A1/A2	1	1	1	1	1	1	1
		Digestion and nutrient acquisition	Enzymes digesting lipids	Phosphodiesterase	glpQ	K01126	Glycerophosphoryl diester phosphodiesterase	1	1	1	1	1	1	1
		Digestion and nutrient acquisition	Enzymes digesting lipids	Lysophospholipase	pldB	K01048	Lysophospholipase	1	1	1	1	1	1	0
		Digestion and nutrient acquisition	Enzymes digesting lipids	Phospholipase D1/2	PLD1_2	K01115	Phospholipase D1/2	0	0	0	0	0	0	0
		Digestion and nutrient acquisition	Nitrogen metabolism	Glutamine synthetase	glnA	K01915	Glutamine synthetase	1	1	1	1	1	1	1
		Digestion and nutrient acquisition	Nitrogen metabolism	Nitrogenase iron protein	nifH	K02588	Nitrogenase iron protein (Nitrogenase Fe protein) (Nitrogenase component II) (Nitrogenase reductase)	0	0	0	0	0	0	0
		Digestion and nutrient acquisition	Nitrogen metabolism	Glutamate synthase	gltD	K00266	Glutamate synthase (NADPH) small chain	1	1	1	1	1	1	1
		Digestion and nutrient acquisition	Nitrogen metabolism	Monooxygenase	hpxO	K16839	Monooxygenase	1	1	1	1	1	1	0
		Digestion and nutrient acquisition	Nitrogen metabolism	Glutamate synthase	gltB	K00265	Glutamate synthase (NADPH) large chain	1	1	1	1	1	1	1
		Digestion and nutrient acquisition	Nitrogen metabolism	Glutamate dehydrogenase	gdhA	K00262	Glutamate dehydrogenase (NADP+)	0	1	1	0	1	1	0
		Digestion and nutrient acquisition	Nitrogen metabolism	Glutamate dehydrogenase	GDH2	K15371	Glutamate dehydrogenase	0	0	0	0	0	0	1
		Digestion and nutrient acquisition	Nitrogen metabolism	Nitrate reductase	nasA	K00372	Assimilatory nitrate reductase catalytic subunit	1	1	1	1	0	0	0
		Digestion and nutrient acquisition	Nitrogen metabolism	Ferredoxin-nitrite reductase	nirA	K00366	Ferredoxin-nitrite reductase	0	0	0	0	0	0	0
		Digestion and nutrient acquisition	Nitrogen metabolism	Urease subunit alpha	ureC	K01428	Urease subunit alpha (Urea amidohydrolase subunit alpha)	0	1	0	0	0	0	0
		Digestion and nutrient acquisition	Nitrogen metabolism	Glutamate dehydrogenase	gdhA	K00261	Glutamate dehydrogenase (NAD(P)+)	0	0	1	0	0	0	0
		Digestion and nutrient acquisition	Nitrogen metabolism	Nitrogenase protein	nifD	K02586	Nitrogenase molybdenum-iron protein alpha chain	0	0	0	0	0	0	0
		Digestion and nutrient acquisition	Sulfur metabolism	Cysteine synthase	cysK	K01738	Cysteine synthase	1	1	1	1	1	1	1
		Digestion and nutrient acquisition	Sulfur metabolism	Sulfate adenylyltransferase	cysD	K00957	Sulfate adenylyltransferase subunit 2	1	1	1	1	1	1	0
		Digestion and nutrient acquisition	Sulfur metabolism	Taurine transport	tauC	K15552	Taurine transport system permease protein system permease protein TauC)	1	1	1	1	0	0	0
		Digestion and nutrient acquisition	Sulfur metabolism	Phosphoadenosine phosphosulfate reductase	cysH	K00390	Phosphoadenosine phosphosulfate reductase	1	1	1	1	1	1	0
		Digestion and nutrient acquisition	Sulfur metabolism	Sulfate adenylyltransferase	cysN	K00956	Sulfate adenylyltransferase subunit 1	1	1	1	1	1	1	0
		Digestion and nutrient acquisition	Sulfur metabolism	Sulfite reductase	cysI	K00381	Sulfite reductase (NADPH) hemoprotein beta-component	1	1	1	1	1	1	0
		Digestion and nutrient acquisition	Sulfur metabolism	ABC transporter permease	cysP	K02048	Sulfate/thiosulfate transport system substrate-binding protein	1	1	1	1	1	1	0
		Digestion and nutrient acquisition	Sulfur metabolism	Sulfate/thiosulfate transport	cysA	K02045	Sulfate/thiosulfate transport system ATP-binding protein	1	1	1	1	1	1	0
		Digestion and nutrient acquisition	Sulfur metabolism	Taurine transport system	tauA	K15551	Taurine transport system substrate-binding protein	1	1	1	1	0	0	0
		Digestion and nutrient acquisition	Sulfur metabolism	Ferredoxin	sir	K00392	Sulfite reductase (ferredoxin)	0	0	0	0	0	0	0
		Digestion and nutrient acquisition	Sulfur metabolism	Taurine dioxygenase	tauD	K03119	Taurine dioxygenase	1	1	1	1	0	0	0
		Digestion and nutrient acquisition	Sulfur metabolism	Flavoprotein	cysJ	K00380	Sulfite reductase (NADPH) flavoprotein alpha-component	1	1	1	1	1	1	1
		Digestion and nutrient acquisition	Sulfur metabolism	Enzyme CysN/CysC	cysNC	K00955	Bifunctional enzyme CysN/CysC	0	0	0	0	0	0	0
		Digestion and nutrient acquisition	Sulfur metabolism	Sulfate/thiosulfate transport	cysW	K02047	Sulfate/thiosulfate transport system permease protein	1	1	1	1	1	1	0
		Digestion and nutrient acquisition	Sulfur metabolism	Sulfate/thiosulfate transport	cysU	K02046	Sulfate/thiosulfate transport system permease protein	1	1	1	1	1	1	0
		Digestion and nutrient acquisition	Amino acids biosynthesis	2,3,4,5-tetrahydropyridine	dapD	K00674	2,3,4,5-tetrahydropyridine-2,6-dicarboxylate N-succinyltransferase succinyltransferase) (Tetrahydropicolinate succinylase)	1	1	1	1	1	1	1
		Digestion and nutrient acquisition	Amino acids biosynthesis	Acetolactate synthase II	ilvM	K11258	Acetolactate synthase II small subunit	1	1	1	1	1	1	1
		Digestion and nutrient acquisition	Amino acids biosynthesis	Threonine synthase	thrC	K01733	Threonine synthase	1	1	1	1	1	1	1
		Digestion and nutrient acquisition	Amino acids biosynthesis	3-isopropylmalate/(R)	IPMI-S	K01704	3-isopropylmalate/(R)-2-methylmalate dehydratase small subunit	1	1	1	1	1	1	1
		Digestion and nutrient acquisition	Amino acids biosynthesis	Imidazoleglycerol-phosphate dehydratase	hisB	K01089	Imidazoleglycerol-phosphate dehydratase / histidinol-phosphatase	1	1	1	1	1	1	1
		Digestion and nutrient acquisition	Amino acids biosynthesis	Homoserine dehydrogenase	thrA	K12524	Bifunctional aspartokinase / homoserine dehydrogenase 1	1	1	1	1	1	1	1
		Digestion and nutrient acquisition	Amino acids biosynthesis	Indole-3-glycerol phosphate synthase	trpC	K01609	Indole-3-glycerol phosphate synthase	0	0	0	0	0	0	1
		Digestion and nutrient acquisition	Amino acids biosynthesis	N-succinyldiaminopimelate aminotransferase	dapC	K14267	N-succinyldiaminopimelate aminotransferase	0	0	0	0	0	0	0
		Digestion and nutrient acquisition	Amino acids biosynthesis	ATP phosphoribosyltransferase	hisG	K00765	ATP phosphoribosyltransferase	1	1	1	1	1	1	1
		Digestion and nutrient acquisition	Amino acids biosynthesis	Homoserine dehydrogenase	hom	K00003	Homoserine dehydrogenase	0	0	0	0	0	0	1
		Digestion and nutrient acquisition	Amino acids biosynthesis	Histidinol dehydrogenase	hisD	K00013	Histidinol dehydrogenase	1	1	1	1	1	1	1
		Digestion and nutrient acquisition	Amino acids biosynthesis	Probable acyltransferase	metX	K00641	Homoserine O-acetyltransferase/O-succinyltransferase	0	0	0	0	0	0	1
		Digestion and nutrient acquisition	Amino acids biosynthesis	Imidazole glycerol-phosphate synthase	hisH	K02501	Imidazole glycerol-phosphate synthase subunit HisH	1	1	1	1	1	1	1
		Digestion and nutrient acquisition	Amino acids biosynthesis	Phosphoribosylanthranilate isomerase	trpF	K01817	Phosphoribosylanthranilate isomerase	0	0	0	0	0	0	1
		Digestion and nutrient acquisition	Amino acids biosynthesis	Anthranilate synthase	trpEG	K13503	Anthranilate synthase	0	0	0	0	0	0	0
		Digestion and nutrient acquisition	Amino acids biosynthesis	Phosphoribosylformimino-5-aminoimidazole	hisA	K01814	Phosphoribosylformimino-5-aminoimidazole carboxamide ribotide isomerase	1	1	1	1	1	1	1
		Digestion and nutrient acquisition	Amino acids biosynthesis	Imidazole glycerol-phosphate synthase	hisF	K02500	Imidazole glycerol-phosphate synthase subunit HisF	1	1	1	1	1	1	1
		Digestion and nutrient acquisition	Amino acids biosynthesis	4-hydroxy-tetrahydrodipicolinate synthase	dapA	K01714	4-hydroxy-tetrahydrodipicolinate synthase	1	1	1	1	1	1	1
		Digestion and nutrient acquisition	Amino acids biosynthesis	5-methyltetrahydrofolate	metH	K00548	5-methyltetrahydrofolate--homocysteine methyltransferase	1	1	1	0	1	1	1
		Digestion and nutrient acquisition	Amino acids biosynthesis	Homoserine kinase type II	thrB2	K02204	Homoserine kinase type II	0	0	0	0	0	0	0
		Digestion and nutrient acquisition	Amino acids biosynthesis	L-serine/L-threonine ammonia-lyase	SDS	K17989	L-serine/L-threonine ammonia-lyase	1	0	0	1	0	0	0
		Digestion and nutrient acquisition	Amino acids biosynthesis	5-methyltetrahydropteroyltriglutamate	metE	K00549	5-methyltetrahydropteroyltriglutamate--homocysteine methyltransferase	1	1	1	1	1	1	1
		Digestion and nutrient acquisition	Amino acids biosynthesis	Diaminopimelate epimerase	dapF	K01778	Diaminopimelate epimerase	1	1	1	1	1	1	1
		Digestion and nutrient acquisition	Amino acids biosynthesis	Cystathionine gamma-synthase	metB	K01739	Cystathionine gamma-synthase	1	1	1	1	1	1	1
		Digestion and nutrient acquisition	Amino acids biosynthesis	3-isopropylmalate dehydrogenase	leuB	K00052	3-isopropylmalate dehydrogenase	1	1	1	1	1	1	1
		Digestion and nutrient acquisition	Amino acids biosynthesis	Histidinol-phosphate aminotransferase	hisC	K00817	Histidinol-phosphate aminotransferase	1	1	1	1	1	1	1
		Digestion and nutrient acquisition	Amino acids biosynthesis	Dihydroxy-acid dehydratase	ilvD	K01687	Dihydroxy-acid dehydratase	1	1	1	1	1	1	1
		Digestion and nutrient acquisition	Amino acids biosynthesis	Acetolactate synthase	ilvI	K01652	Tacetolactate synthase I/II/III large subunit	1	1	1	1	1	1	1
		Digestion and nutrient acquisition	Amino acids biosynthesis	2-isopropylmalate synthase	leuA	K01649	2-isopropylmalate synthase	1	1	1	1	1	1	1
		Digestion and nutrient acquisition	Amino acids biosynthesis	Aspartate-semialdehyde dehydrogenase	asd	K00133	Aspartate-semialdehyde dehydrogenase	1	1	1	1	1	1	1
		Digestion and nutrient acquisition	Amino acids biosynthesis	Tryptophan synthase beta chain	trpB	K06001	Tryptophan synthase beta chain	0	0	0	0	0	0	0
		Digestion and nutrient acquisition	Amino acids biosynthesis	Ketol-acid reductoisomerase	ilvC	K00053	Ketol-acid reductoisomerase	1	1	1	1	1	1	1
		Digestion and nutrient acquisition	Amino acids biosynthesis	Aminotransferase	argD	K00821	Acetylornithine/N-succinyldiaminopimelate aminotransferase	1	1	1	1	1	1	1
		Digestion and nutrient acquisition	Amino acids biosynthesis	Tryptophan synthase	trpB	K01696	Tryptophan synthase beta chain	1	1	1	1	1	1	1
		Digestion and nutrient acquisition	Amino acids biosynthesis	Phosphoribosyl-AMP cyclohydrolase	hisI	K01496	Phosphoribosyl-AMP cyclohydrolase	0	0	0	0	0	0	0
		Digestion and nutrient acquisition	Amino acids biosynthesis	Threonine dehydratase	tdcB	K01754	Threonine dehydratase	1	1	1	1	1	1	1
		Digestion and nutrient acquisition	Amino acids biosynthesis	Anthranilate phosphoribosyltransferase	trpD	K00766	Anthranilate phosphoribosyltransferase	1	0	1	1	1	1	1
		Digestion and nutrient acquisition	Amino acids biosynthesis	Diaminopimelate decarboxylase	lysA	K01586	Diaminopimelate decarboxylase	1	1	1	1	1	1	0
		Digestion and nutrient acquisition	Amino acids biosynthesis	Homoserine kinase	thrB	K00872	Homoserine kinase	1	1	1	1	1	1	1
		Digestion and nutrient acquisition	Amino acids biosynthesis	Homoserine kinase	thrB	K01439	Succinyl-diaminopimelate desuccinylase (SDAP desuccinylase) (N-succinyl-LL-2,6-diaminoheptanedioate amidohydrolase)	1	1	1	1	1	1	1
		Digestion and nutrient acquisition	Amino acids biosynthesis	Aromatic-amino-acid transaminase	tyrB	K00832	Aromatic-amino-acid transaminase	1	1	1	1	1	1	1
		Digestion and nutrient acquisition	Amino acids biosynthesis	Acetolactate synthase	ilvN	K01653	Acetolactate synthase I/III small subunit	1	1	1	1	1	1	0
		Digestion and nutrient acquisition	Amino acids biosynthesis	3-isopropylmalate	IPMI-L	K01703	3-isopropylmalate/(R)-2-methylmalate dehydratase large subunit	1	1	1	1	1	1	1
		Digestion and nutrient acquisition	Amino acids biosynthesis	4-hydroxy-tetrahydrodipicolinate reductase	dapB	K00215	4-hydroxy-tetrahydrodipicolinate reductase	1	1	1	1	1	1	1
		Digestion and nutrient acquisition	Amino acids biosynthesis	Anthranilate synthase component I	trpE	K01657	Anthranilate synthase component I	1	1	1	1	1	1	1
		Digestion and nutrient acquisition	Amino acids biosynthesis	Bifunctional aspartokinase	metL	K12525	Bifunctional aspartokinase / homoserine dehydrogenase 2	1	1	1	1	1	1	0
		Digestion and nutrient acquisition	Amino acids biosynthesis	Cysteine-S-conjugate beta-lyase	metC	K01760	Cysteine-S-conjugate beta-lyase	1	1	1	1	1	1	0
		Digestion and nutrient acquisition	Amino acids biosynthesis	(R)-citramalate synthase	cimA	K09011	(R)-citramalate synthase	0	0	0	0	0	0	0
		Digestion and nutrient acquisition	Amino acids biosynthesis	Tryptophan synthase alpha chain	trpA	K01695	Tryptophan synthase alpha chain	1	1	1	1	1	1	1
		Digestion and nutrient acquisition	Amino acids biosynthesis	Aspartokinase.	lysC	K00928	Aspartate kinase	1	1	1	1	1	1	0
		Digestion and nutrient acquisition	Vitamin biosynthesis	Homoserine kinase	thrB	K00872	Homoserine kinase	1	1	1	1	1	1	1
		Digestion and nutrient acquisition	Vitamin biosynthesis	Imidazoleglycerol-phosphate dehydratase	hisB	K01693	Imidazoleglycerol-phosphate dehydratase	0	0	0	0	0	0	0
		Digestion and nutrient acquisition	Vitamin biosynthesis	N-succinyldiaminopimelate aminotransferase	dapC	K14267	N-succinyldiaminopimelate aminotransferase	0	0	0	0	0	0	0
		Digestion and nutrient acquisition	Vitamin biosynthesis	Diaminopimelate epimerase	dapF	K01778	Diaminopimelate epimerase	1	1	1	1	1	1	1
		Digestion and nutrient acquisition		Phosphoribosyl-AMP cyclohydrolase	hisI	K01496	Phosphoribosyl-AMP cyclohydrolase	0	0	0	0	0	0	0
		Digestion and nutrient acquisition	Vitamin biosynthesis	ATP phosphoribosyltransferase	hisZ	K02502	ATP phosphoribosyltransferase regulatory subunit	0	0	0	0	0	0	0
		Digestion and nutrient acquisition	Vitamin biosynthesis	4-hydroxy-tetrahydrodipicolinate reductase	dapB	K00215	4-hydroxy-tetrahydrodipicolinate reductase	1	1	1	1	1	1	1
		Digestion and nutrient acquisition	Vitamin biosynthesis	Acetolactate synthase	ilvB	K01652	Acetolactate synthase I/II/III large subunit	1	1	1	1	1	1	1
		Digestion and nutrient acquisition	Vitamin biosynthesis	Acetolactate synthase	ilvH	K01653	Acetolactate synthase I/III small subunit	1	1	1	1	1	1	0
		Digestion and nutrient acquisition	Vitamin biosynthesis	Ketol-acid reductoisomerase	ilvC	K00053	Ketol-acid reductoisomerase	1	1	1	1	1	1	1
		Digestion and nutrient acquisition	Vitamin biosynthesis	Leucine dehydrogenase		K00263	Leucine dehydrogenase	0	0	0	0	0	0	1
		Digestion and nutrient acquisition	Vitamin biosynthesis	Aminotransferase	ilvE	K00826	Branched-chain amino acid aminotransferase	1	1	1	1	1	1	1
		Digestion and nutrient acquisition	Vitamin biosynthesis	Threonine dehydratase	tdcB	K01754	Threonine dehydratase	1	1	1	1	1	1	1
		Digestion and nutrient acquisition	Vitamin biosynthesis	5-methyltetrahydrofolate	metH	K00548	5-methyltetrahydrofolate--homocysteine methyltransferase	1	1	1	0	1	1	1
		Digestion and nutrient acquisition	Vitamin biosynthesis	Diaminopimelate decarboxylase	lysA	K01586	Diaminopimelate decarboxylase	1	1	1	1	1	1	0
		Digestion and nutrient acquisition	Vitamin biosynthesis	Phosphoribosylanthranilate isomerase	trpF	K01817	Phosphoribosylanthranilate isomerase	0	0	0	0	0	0	1
		Digestion and nutrient acquisition	Vitamin biosynthesis	Aspartate-semialdehyde dehydrogenase	asd	K00133	Aspartate-semialdehyde dehydrogenase	1	1	1	1	1	1	1
		Digestion and nutrient acquisition	Vitamin biosynthesis	3-isopropylmalate/(R)	leuD	K01704	3-isopropylmalate/(R)-2-methylmalate dehydratase small subunit	1	1	1	1	1	1	1
		Digestion and nutrient acquisition	Vitamin biosynthesis	3-isopropylmalate/(R)	leuC	K01703	3-isopropylmalate/(R)-2-methylmalate dehydratase large subunit	1	1	1	1	1	1	1
		Digestion and nutrient acquisition	Vitamin biosynthesis	Aminotransferase	tyrB	K00832	Aromatic-amino-acid transaminase	1	1	1	1	1	1	1
		Digestion and nutrient acquisition	Vitamin biosynthesis	2,3,4,5-tetrahydropyridine	dapD	K00674	2,3,4,5-tetrahydropyridine-2,6-dicarboxylate N-succinyltransferase	1	1	1	1	1	1	1
		Digestion and nutrient acquisition	Vitamin biosynthesis	Threonine synthase	thrC	K01733	Threonine synthase	1	1	1	1	1	1	1
		Digestion and nutrient acquisition	Vitamin biosynthesis	4-hydroxy-tetrahydrodipicolinate synthase	dapA	K01714	4-hydroxy-tetrahydrodipicolinate synthase	1	1	1	1	1	1	1
		Digestion and nutrient acquisition	Vitamin biosynthesis	ATP phosphoribosyltransferase	hisG	K00765	ATP phosphoribosyltransferase	1	1	1	1	1	1	1
		Digestion and nutrient acquisition	Vitamin biosynthesis	Homoserine dehydrogenase	hom	K00003	Homoserine dehydrogenase	0	0	0	0	0	0	1
		Digestion and nutrient acquisition	Vitamin biosynthesis	Indole-3-glycerol phosphate synthase	trpC	K01609	Indole-3-glycerol phosphate synthase	0	0	0	0	0	0	1
		Digestion and nutrient acquisition	Vitamin biosynthesis	Anthranilate synthase component I	trpE	K01657	Anthranilate synthase component I	1	1	1	1	1	1	1
		Digestion and nutrient acquisition	Vitamin biosynthesis	Phosphoribosylformimino-5-aminoimidazole	hisA	K01814	Phosphoribosylformimino-5-aminoimidazole carboxamide ribotide isomerase	1	1	1	1	1	1	1
		Digestion and nutrient acquisition	Vitamin biosynthesis	Imidazole glycerol-phosphate synthase	hisH	K02501	Imidazole glycerol-phosphate synthase subunit HisH	1	1	1	1	1	1	1
		Digestion and nutrient acquisition	Vitamin biosynthesis	Tryptophan synthase	trpA	K01695	Tryptophan synthase alpha chain	1	1	1	1	1	1	1
		Digestion and nutrient acquisition	Vitamin biosynthesis	2-isopropylmalate synthase	leuA	K01649	2-isopropylmalate synthase	1	1	1	1	1	1	1
		Digestion and nutrient acquisition	Vitamin biosynthesis	(R)-citramalate synthase	cimA	K09011	(R)-citramalate synthase	0	0	0	0	0	0	0
		Digestion and nutrient acquisition	Vitamin biosynthesis	Dihydroxy-acid dehydratase	ilvD	K01687	Dihydroxy-acid dehydratase	1	1	1	1	1	1	1
		Digestion and nutrient acquisition	Vitamin biosynthesis	Histidinol-phosphate aminotransferase	hisC	K00817	Histidinol-phosphate aminotransferase	1	1	1	1	1	1	1
		Digestion and nutrient acquisition	Vitamin biosynthesis	Aspartokinase	thrA	K12524	Bifunctional aspartokinase / homoserine dehydrogenase 1	1	1	1	1	1	1	1
		Digestion and nutrient acquisition	Vitamin biosynthesis	3-isopropylmalate dehydrogenase	IMDH	K00052	3-isopropylmalate dehydrogenase	1	1	1	1	1	1	1
		Digestion and nutrient acquisition	Vitamin biosynthesis	5-methyltetrahydropteroyltriglutamate	metE	K00549	5-methyltetrahydropteroyltriglutamate--homocysteine methyltransferase	1	1	1	1	1	1	1
		Digestion and nutrient acquisition	Vitamin biosynthesis	Aspartokinase	lysC	K00928	Aspartate kinase	1	1	1	1	1	1	0
		Digestion and nutrient acquisition	Vitamin biosynthesis	Pyridoxamine 5'-phosphate oxidase	pdxH	K00275	Pyridoxamine 5'-phosphate oxidase	1	1	1	1	1	1	1
		Digestion and nutrient acquisition	Vitamin biosynthesis	Adenosylcobinamide-GDP ribazoletransferase	cobS	K02233	Adenosylcobinamide-GDP ribazoletransferase	0	0	0	0	1	1	0
		Digestion and nutrient acquisition	Vitamin biosynthesis	Hydroxymethylpyrimidine kinase	thiD	K00941	Hydroxymethylpyrimidine/phosphomethylpyrimidine kinase	1	1	1	1	1	1	1
		Digestion and nutrient acquisition	Vitamin biosynthesis	Aspartate 1-decarboxylase	panD	K01579	Aspartate 1-decarboxylase	1	1	1	1	1	1	1
		Digestion and nutrient acquisition	Vitamin biosynthesis	Phosphoserine aminotransferase	serC	K00831	Phosphoserine aminotransferase	1	1	1	1	1	1	1
		Digestion and nutrient acquisition	Vitamin biosynthesis	3-methyl-2-oxobutanoate hydroxymethyltransferase	panB	K00606	3-methyl-2-oxobutanoate hydroxymethyltransferase	1	1	1	1	1	1	1
		Digestion and nutrient acquisition	Vitamin biosynthesis	Alpha-ribazole phosphatase	phpB	K02226	Alpha-ribazole phosphatase	0	0	0	0	1	1	1
		Digestion and nutrient acquisition	Vitamin biosynthesis	3-oxoacyl-ACP reductase	OAR1	K00059	3-oxoacyl-[acyl-carrier protein] reductase	1	1	1	1	1	1	1
		Digestion and nutrient acquisition	Vitamin biosynthesis	2-dehydropantoate 2-reductase	apbA	K00077	2-dehydropantoate 2-reductase	1	1	1	1	1	1	1
		Digestion and nutrient acquisition	Vitamin biosynthesis	GTP cyclohydrolase II	ribA	K01497	GTP cyclohydrolase II	1	1	1	1	1	1	1
		Digestion and nutrient acquisition	Vitamin biosynthesis	4-hydroxythreonine-4-phosphate dehydrogenase	pdxA	K00097	4-hydroxythreonine-4-phosphate dehydrogenase	1	1	1	1	1	1	1
		Digestion and nutrient acquisition	Vitamin biosynthesis	Cobyric acid synthase	cbiP	K02232	Cobyric acid synthase	0	0	0	0	0	0	0
		Digestion and nutrient acquisition	Vitamin biosynthesis	Dihydropteroate synthase	folP	K00796	Dihydropteroate synthase	1	1	1	1	1	1	1
		Digestion and nutrient acquisition	Vitamin biosynthesis	Folylpolyglutamate synthase	folC	K11754	Dihydrofolate synthase / folylpolyglutamate synthase	1	1	1	1	1	1	1
		Digestion and nutrient acquisition	Vitamin biosynthesis	Erythronate-4-phosphate dehydrogenase	pdxB	K03473	Erythronate-4-phosphate dehydrogenase	1	1	1	1	1	1	0
		Digestion and nutrient acquisition	Vitamin biosynthesis	Malonyl-CoA O-methyltransferase	bioC	K02169	Malonyl-CoA O-methyltransferase	1	1	1	1	1	1	1
		Digestion and nutrient acquisition	Vitamin biosynthesis	Dihydrofolate reductase	folA	K00287	Dihydrofolate reductase	1	1	1	1	1	1	1
		Digestion and nutrient acquisition	Vitamin biosynthesis	D-erythrose 4-phosphate dehydrogenase	epd	K03472	D-erythrose 4-phosphate dehydrogenase	1	1	1	1	1	1	0
		Digestion and nutrient acquisition	Vitamin biosynthesis	Pimeloyl-[acyl-carrier protein] methyl ester esterase	bioH	K02170	Pimeloyl-[acyl-carrier protein] methyl ester esterase	1	1	1	1	1	1	1
		Digestion and nutrient acquisition	Vitamin biosynthesis	Enoyl-[acyl-carrier protein] reductase I	fabI	K00208	Enoyl-[acyl-carrier protein] reductase I	1	1	0	1	0	0	0
		Digestion and nutrient acquisition	Vitamin biosynthesis	Thiamine-monophosphate kinase	thiL	K00946	Thiamine-monophosphate kinase	1	1	1	1	1	1	1
		Digestion and nutrient acquisition	Vitamin biosynthesis	Adenosylmethionine	bioA	K00833	Adenosylmethionine---8-amino-7-oxononanoate aminotransferase	1	1	1	1	1	1	1
		Digestion and nutrient acquisition	Vitamin biosynthesis	8-amino-7-oxononanoate synthase	bioF	K00652	8-amino-7-oxononanoate synthase	1	1	1	1	1	1	1
		Digestion and nutrient acquisition	Vitamin biosynthesis	2-amino-4-hydroxy-6-hydroxymethyldihydropteridine	folK	K00950	2-amino-4-hydroxy-6-hydroxymethyldihydropteridine diphosphokinase	1	1	1	1	1	1	1
		Digestion and nutrient acquisition	Vitamin biosynthesis	3-oxoacyl-[acyl-carrier-protein] synthase II	fabF	K09458	3-oxoacyl-[acyl-carrier-protein] synthase II	1	1	1	1	1	1	1
		Digestion and nutrient acquisition	Vitamin biosynthesis	Phosphomethylpyrimidine synthase	thiC	K03147	Phosphomethylpyrimidine synthase	1	1	1	1	1	1	1
		Digestion and nutrient acquisition	Vitamin biosynthesis	GTP cyclohydrolase IA	GCH1	K01495	GTP cyclohydrolase IA	1	1	1	1	1	1	1
		Digestion and nutrient acquisition	Vitamin biosynthesis	Thiamine-phosphate pyrophosphorylase	thiE	K00788	Thiamine-phosphate pyrophosphorylase	1	1	1	1	1	1	1
		Digestion and nutrient acquisition	Vitamin biosynthesis	Pantothenate synthetase	panC	K01918	Pantothenate synthetase	1	1	1	1	1	1	1
		Digestion and nutrient acquisition	Vitamin biosynthesis	3-oxoacyl-synthase I	fabB	K00647	3-oxoacyl-[acyl-carrier-protein] synthase I	1	1	1	1	1	1	1
		Digestion and nutrient acquisition	Vitamin biosynthesis	2-butanone 4-phosphate synthase	ribBA	K14652	3,4-dihydroxy 2-butanone 4-phosphate synthase / GTP cyclohydrolase II	0	0	0	0	0	0	1
		Digestion and nutrient acquisition	Vitamin biosynthesis	Asparagine synthase	asnB	K01953	Asparagine synthase (glutamine-hydrolysing)	1	1	1	1	1	1	1
		Digestion and nutrient acquisition	Vitamin biosynthesis	Phosphoribosyltransferase	cobU	K00768	Nicotinate-nucleotide--dimethylbenzimidazole phosphoribosyltransferase phosphoribosyltransferase (NN:DBI PRT) (N(1)-alpha-phosphoribosyltransferase)	0	0	0	0	1	1	0
		Digestion and nutrient acquisition	Vitamin biosynthesis	Cobalamin biosynthesis	cobC	K02225	Cobalamin biosynthesis protein CobC	0	0	0	0	0	0	0
		Digestion and nutrient acquisition	Vitamin biosynthesis	3-hydroxyacyl-dehydratase	fabZ	K02372	3-hydroxyacyl-[acyl-carrier-protein] dehydratase	1	1	1	1	1	1	1
		Digestion and nutrient acquisition	Vitamin biosynthesis	Pyridoxine 5-phosphate synthase	pdxJ	K03474	Pyridoxine 5-phosphate synthase	1	1	1	1	1	1	1
		Digestion and nutrient acquisition	Vitamin biosynthesis	cob(I)alamin adenosyltransferase	pduO	K00798	cob(I)alamin adenosyltransferase	0	0	0	0	0	0	1
		Digestion and nutrient acquisition	Vitamin biosynthesis	Riboflavin kinase	ribF	K11753	Riboflavin kinase / FMN adenylyltransferase	1	1	1	1	1	1	1
		Digestion and nutrient acquisition	Vitamin biosynthesis	2-butanone 4-phosphate synthase	ribB	K02858	3,4-dihydroxy 2-butanone 4-phosphate synthase	1	1	1	1	1	1	0
		Digestion and nutrient acquisition	Vitamin biosynthesis	6,7-dimethyl-8-ribityllumazine synthase	ribH	K00794	6,7-dimethyl-8-ribityllumazine synthase	1	1	1	1	1	1	1
		Digestion and nutrient acquisition	Vitamin biosynthesis	Riboflavin synthase	ribE	K00793	Riboflavin synthase	1	1	1	1	1	1	1
		Digestion and nutrient acquisition	Vitamin biosynthesis	Riboflavin biosynthesis	ribD	K11752	Diaminohydroxyphosphoribosylaminopyrimidine deaminase / 5-amino-6-(5-phosphoribosylamino)uracil reductase Diaminohydroxyphosphoribosylaminopyrimidine deaminase (DRAP deaminase)(Riboflavin-specific deaminase); 5-amino-6-(5-phosphoribosylamino)uracil reductase (HTP reductase)]	1	1	1	1	1	1	1
		Digestion and nutrient acquisition	Vitamin biosynthesis	Alkaline phosphatase	phoA	K01077	Alkaline phosphatase	0	1	1	0	1	1	1
		Digestion and nutrient acquisition	Vitamin biosynthesis	Biotin synthase	bioB	K01012	Biotin synthase	1	1	1	1	1	1	1
		Digestion and nutrient acquisition	Vitamin biosynthesis	Alkaline phosphatase D	phoD	K01113	Alkaline phosphatase D	0	0	0	0	0	0	1
		Insecticide detoxification	Organophosphate degradation	Phosphotriesterase	php	K07048	Phosphotriesterase-related protein	0	0	1	0	0	0	0
		Insecticide detoxification	Organophosphate degradation	Glutathione S-transferase	gst	K00799	Glutathione S-transferase	1	1	1	1	1	1	1
		Insecticide detoxification	Organophosphate degradation	Acetylcholinesterase	ACHE	K01049	Acetylcholinesterase	0	0	0	0	0	0	0
		Insecticide detoxification	Bifenilos policlorados	Chlorocatechol 1,2-dioxygenase	tcbC	K15253	Chlorocatechol 1,2-dioxygenase	0	0	0	0	0	0	0
		Insecticide detoxification	Insecticida Carbamatos	Carbamate kinase	arcC	K00926	Carbamate kinase	0	1	1	0	1	1	0
		Insecticide detoxification	Insecticida Carbamatos	Carbonic anhydrase	can	K01673	Carbonic anhydrase	1	1	1	1	1	1	1
		Insecticide detoxification	Piretroides	Carboxylesterase 1	CES1	K01044	Carboxylesterase 1	0	0	0	0	0	0	0
		Insecticide detoxification	Diacilhidrazinas	Glutathione S-transferase	gst	K00799	Glutathione S-transferase	1	1	1	1	1	1	1
		Insecticide detoxification	Fluorobenzoate degradation	Benzoate/toluate 1,2-dioxygenase	benA	K05549	Benzoate/toluate 1,2-dioxygenase subunit alpha	0	0	0	0	0	0	0
		Insecticide detoxification	Fluorobenzoate degradation	Benzoate/toluate 1,2-dioxygenase	benB	K05550	Benzoate/toluate 1,2-dioxygenase subunit beta	0	0	0	0	0	0	0
		Insecticide detoxification	Fluorobenzoate degradation	Benzoate/toluate 1,2-dioxygenase	benC	K05784	Benzoate/toluate 1,2-dioxygenase reductase component	0	0	0	0	0	0	0
		Insecticide detoxification	Fluorobenzoate degradation	Dihydroxycyclohexadiene carboxylate	benD	K05783	Dihydroxycyclohexadiene carboxylate dehydrogenase	0	0	0	0	0	0	0
		Insecticide detoxification	Fluorobenzoate degradation	Catechol 1,2-dioxygenase	catA	K03381	Catechol 1,2-dioxygenase	0	0	0	0	0	0	0
		Insecticide detoxification	Fluorobenzoate degradation	Chloromuconate cycloisomerase	chl	K01860	Chloromuconate cycloisomerase	0	0	0	0	0	0	0
		Insecticide detoxification	Fluorobenzoate degradation	Carboxymethylenebutenolidase		K01061	Carboxymethylenebutenolidase	1	1	1	1	1	1	1
		Insecticide detoxification	Fluorobenzoate degradation	Muconate cycloisomerase	catB	K01856	Muconate cycloisomerase	0	0	0	0	0	0	0
		Insecticide detoxification	Fluorobenzoate degradation	Bromoxynil nitrilase	bxn	K20806	Bromoxynil nitrilase	0	0	0	0	0	0	0
		Insecticide detoxification	Fluorobenzoate degradation	Nitrile hydratase	nthA	K01721	Nitrile hydratase subunit alpha	0	0	0	0	0	0	0
		Insecticide detoxification	Fluorobenzoate degradation	Nitrile hydratase	nthB	K20807	Nitrile hydratase subunit beta	0	0	0	0	0	0	0
		Insecticide detoxification	Fluorobenzoate degradation	Pentachlorophenol monooxygenase	pcpB	K03391	Pentachlorophenol monooxygenase	0	0	0	0	0	0	0
		Insecticide detoxification	Fluorobenzoate degradation	Maleylacetate reductase		K00217	Maleylacetate reductase	0	0	0	0	0	0	0
		Insecticide detoxification	Fluorobenzoate degradation	2-halobenzoate 1,2-dioxygenase	cbdA	K08686	2-halobenzoate 1,2-dioxygenase large subunit	0	0	0	0	0	0	0
		Insecticide detoxification	Fluorobenzoate degradation	2-halobenzoate	cbdB	K20808	2-halobenzoate 1,2-dioxygenase small subunit	0	0	0	0	0	0	0
		Insecticide detoxification	Fluorobenzoate degradation	2-halobenzoate 1,2-dioxygenase	cbdC	K20809	2-halobenzoate 1,2-dioxygenase electron transfer component	0	0	0	0	0	0	0
		Insecticide detoxification	Fluorobenzoate degradation	4-chlorobenzoate-CoA ligase	fcbA	K14417	4-chlorobenzoate-CoA ligase	0	0	0	0	0	0	0
		Insecticide detoxification	Fluorobenzoate degradation	4-chlorobenzoyl-CoA dehalogenase	fcbB	K14418	4-chlorobenzoyl-CoA dehalogenase	0	0	0	0	0	0	0
		Insecticide detoxification	Chlorocyclohexane and chlorobenzene degradation	Haloalkane dehalogenase	dhaA	K01563	Haloalkane dehalogenase	0	0	0	0	0	0	0
		Insecticide detoxification	Chlorocyclohexane and chlorobenzene degradation	Benzene/toluene/chlorobenzene dioxygenase	todC1, bedC1, tcbAa	K03268	Benzene/toluene/chlorobenzene dioxygenase subunit alpha	0	0	0	0	0	0	0
		Insecticide detoxification	Chlorocyclohexane and chlorobenzene degradation	Benzene/toluene/chlorobenzene dioxygenase	todC2, bedC2, tcbAb	K16268	Benzene/toluene/chlorobenzene dioxygenase subunit beta	0	0	0	0	0	0	0
		Insecticide detoxification	Chlorocyclohexane and chlorobenzene degradation	Benzene/toluene/chlorobenzene dioxygenase	todB, tcbAc	K18089	Benzene/toluene/chlorobenzene dioxygenase ferredoxin component	0	0	0	0	0	0	0
		Insecticide detoxification	Chlorocyclohexane and chlorobenzene degradation	Benzene/toluene/chlorobenzene dioxygenase	todA, tcbAd	K18090	Benzene/toluene/chlorobenzene dioxygenase ferredoxin reductase component	0	0	0	0	0	0	0
		Insecticide detoxification	Chlorocyclohexane and chlorobenzene degradation	cis-1,2-dihydrobenzene-1,2-diol/chlorobenzene	todD, tcbB	K16269	cis-1,2-dihydrobenzene-1,2-diol/chlorobenzene dihydrodiol dehydrogenase	0	0	0	0	0	0	0
		Insecticide detoxification	Chlorocyclohexane and chlorobenzene degradation	Phenol/toluene 2-monooxygenase	dmpK, poxA, tomA0	K16249	Phenol/toluene 2-monooxygenase (NADH) P0/A0	0	0	0	0	0	0	0
		Insecticide detoxification	Chlorocyclohexane and chlorobenzene degradation	Phenol/toluene 2-monooxygenase	dmpL, poxB, tomA1	K16243	Phenol/toluene 2-monooxygenase (NADH) P1/A1	0	0	0	0	0	0	0
		Insecticide detoxification	Chlorocyclohexane and chlorobenzene degradation	Phenol/toluene 2-monooxygenase	dmpM, poxC, tomA2	K16244	Phenol/toluene 2-monooxygenase (NADH) P2/A2	0	0	0	0	0	0	0
		Insecticide detoxification	Chlorocyclohexane and chlorobenzene degradation	Phenol/toluene 2-monooxygenase	dmpN, poxD, tomA3	K16242	Phenol/toluene 2-monooxygenase (NADH) P3/A3	0	0	0	0	0	0	0
		Insecticide detoxification	Chlorocyclohexane and chlorobenzene degradation	Phenol/toluene 2-monooxygenase	dmpO, poxE, tomA4	K16245	Phenol/toluene 2-monooxygenase (NADH) P4/A4	0	0	0	0	0	0	0
		Insecticide detoxification	Chlorocyclohexane and chlorobenzene degradation	Phenol/toluene 2-monooxygenase	dmpP, poxF, tomA5	K16246	Phenol/toluene 2-monooxygenase (NADH) P5/A5	0	0	0	0	0	0	0
		Insecticide detoxification	Chlorocyclohexane and chlorobenzene degradation	Gamma-hexachlorocyclohexane dehydrochlorinase	linA	K15236	Gamma-hexachlorocyclohexane dehydrochlorinase	0	0	0	0	0	0	0
		Insecticide detoxification	Chlorocyclohexane and chlorobenzene degradation	Biphenyl-2,3-diol 1,2-dioxygenase	bphC	K00462	Biphenyl-2,3-diol 1,2-dioxygenase	0	0	0	0	0	0	0
		Insecticide detoxification	Chlorocyclohexane and chlorobenzene degradation	Catechol 1,2-dioxygenase	catA	K03381	Catechol 1,2-dioxygenase	0	0	0	0	0	0	0
		Insecticide detoxification	Chlorocyclohexane and chlorobenzene degradation	Chloromuconate cycloisomerase		K01860	Chloromuconate cycloisomerase	0	0	0	0	0	0	0
		Insecticide detoxification	Chlorocyclohexane and chlorobenzene degradation	Carboxymethylenebutenolidase		K01061	Carboxymethylenebutenolidase	1	1	1	1	1	1	1
		Insecticide detoxification	Chlorocyclohexane and chlorobenzene degradation	2,5-dichloro-2,5-cyclohexadiene-1,4-diol dehydrogenase	linC	K15237	2,5-dichloro-2,5-cyclohexadiene-1,4-diol dehydrogenase 1	0	0	0	0	0	0	0
		Insecticide detoxification	Chlorocyclohexane and chlorobenzene degradation	2,5-dichloro-2,5-cyclohexadiene-1,4-diol dehydrogenase	linX	K15238	2,5-dichloro-2,5-cyclohexadiene-1,4-diol dehydrogenase 2	0	0	0	0	0	0	0
		Insecticide detoxification	Chlorocyclohexane and chlorobenzene degradation	2,5-dichlorohydroquinone reductive dechlorinase	linD	K15239	2,5-dichlorohydroquinone reductive dechlorinase	0	0	0	0	0	0	0
		Insecticide detoxification	Chlorocyclohexane and chlorobenzene degradation	Hydroquinone 1,2-dioxygenase	linE	K15240	Hydroquinone 1,2-dioxygenase	0	0	0	0	0	0	0
		Insecticide detoxification	Chlorocyclohexane and chlorobenzene degradation	3,5,6-trichloropyridin-2-ol/2,4,6-trichlorophenol monooxygenase	tcpA	K24293	3,5,6-trichloropyridin-2-ol/2,4,6-trichlorophenol monooxygenase	0	0	0	0	0	0	0
		Insecticide detoxification	Chlorocyclohexane and chlorobenzene degradation	Chlorophenol-4-monooxygenase	tftD	K15246	Chlorophenol-4-monooxygenase	0	0	0	0	0	0	0
		Insecticide detoxification	Chlorocyclohexane and chlorobenzene degradation	Flavin reductase	tftC, tcpX	K15245	Flavin reductase	0	0	0	0	0	0	0
		Insecticide detoxification	Chlorocyclohexane and chlorobenzene degradation	Pentachlorophenol monooxygenase	pcpB	K03391	Pentachlorophenol monooxygenase	0	0	0	0	0	0	0
		Insecticide detoxification	Chlorocyclohexane and chlorobenzene degradation	Tetrachlorobenzoquinone reductase	pcpD	K21607	Tetrachlorobenzoquinone reductase	0	0	0	0	0	0	0
		Insecticide detoxification	Chlorocyclohexane and chlorobenzene degradation	Tetrachlorohydroquinone reductive	pcpC	K15241	Tetrachlorohydroquinone reductive dehalogenase	0	0	0	0	0	0	0
		Insecticide detoxification	Chlorocyclohexane and chlorobenzene degradation	2,6-dichloro-p-hydroquinone 1,2-dioxygenase	pcpA	K15242	2,6-dichloro-p-hydroquinone 1,2-dioxygenase	0	0	0	0	0	0	0
		Insecticide detoxification	Chlorocyclohexane and chlorobenzene degradation	Maleylacetate reductase		K00217	Maleylacetate reductase	0	0	0	0	0	0	0
		Insecticide detoxification	Chlorocyclohexane and chlorobenzene degradation	2,4,5-trichlorophenoxyacetic acid oxygenase 1	tftA	K15243	2,4,5-trichlorophenoxyacetic acid oxygenase 1	0	0	0	0	0	0	0
		Insecticide detoxification	Chlorocyclohexane and chlorobenzene degradation	2,4,5-trichlorophenoxyacetic acid oxygenase 2	tftB	K15244	2,4,5-trichlorophenoxyacetic acid oxygenase 2	0	0	0	0	0	0	0
		Insecticide detoxification	Chlorocyclohexane and chlorobenzene degradation	2-hydroxy-1,4-benzoquinone reductase		K23529	2-hydroxy-1,4-benzoquinone reductase	0	0	0	0	0	0	0
		Insecticide detoxification	Chlorocyclohexane and chlorobenzene degradation	Hydroxyquinol 1,2-dioxygenase	chqB	K04098	Hydroxyquinol 1,2-dioxygenase	0	0	0	0	0	0	0
		Insecticide detoxification	Chlorocyclohexane and chlorobenzene degradation	Alpha-ketoglutarate-dependent 2,4-dichlorophenoxyacetate dioxygenase	tfdA	K06912	Alpha-ketoglutarate-dependent 2,4-dichlorophenoxyacetate dioxygenase	0	0	0	0	0	0	0
		Insecticide detoxification	Chlorocyclohexane and chlorobenzene degradation	2,4-dichlorophenol 6-monooxygenase	tfdB	K10676	2,4-dichlorophenol 6-monooxygenase	0	0	0	0	0	0	0
		Insecticide detoxification	Chlorocyclohexane and chlorobenzene degradation	Muconate cycloisomerase	catB	K01856	Muconate cycloisomerase	0	0	0	0	0	0	0
		Insecticide detoxification	Chlorocyclohexane and chlorobenzene degradation	Catechol 2,3-dioxygenase	dmpB, xylE	K00446	Catechol 2,3-dioxygenase	0	0	0	0	0	0	0
		Insecticide detoxification	Chlorocyclohexane and chlorobenzene degradation	Catechol 2,3-dioxygenase	catE	K07104	Catechol 2,3-dioxygenase	0	0	0	0	0	0	0
		Insecticide detoxification	Chlorocyclohexane and chlorobenzene degradation	Chlorocatechol 1,2-dioxygenase	tcbC, tfdC	K15253	Chlorocatechol 1,2-dioxygenase	0	0	0	0	0	0	0
		Insecticide detoxification	Chlorocyclohexane and chlorobenzene degradation	2-haloacid dehalogenase		K01560	2-haloacid dehalogenase	1	0	0	1	0	0	0
		Insecticide detoxification	Chlorocyclohexane and chlorobenzene degradation	Haloacetate dehalogenase	dehH	K01561	Haloacetate dehalogenase	0	0	0	0	1	1	0
		Insecticide detoxification	Nitrotoluene degradation	Nitroreductase	nfsA	K10678	Nitroreductase	1	1	1	1	1	1	0
		Insecticide detoxification	Nitrotoluene degradation	Nitroreductase	nfnB, nfsB	K10679	Nitroreductase / dihydropteridine reductase	0	1	1	0	0	0	0
		Insecticide detoxification	Nitrotoluene degradation	N-ethylmaleimide reductase	nemA	K10680	N-ethylmaleimide reductase	1	1	1	1	1	1	1
		Insecticide detoxification	Nitrotoluene degradation	Hydrogenase large subunit	hyaB, hybC	K06281	Hydrogenase large subunit	0	0	0	0	0	0	0
		Insecticide detoxification	Nitrotoluene degradation	Hydrogenase	hyaA, hybO	K06282	Hydrogenase small subunit	0	0	0	0	0	0	0
		Insecticide detoxification	Nitrotoluene degradation	Hydrogenase	hupV	K23549	Uptake hydrogenase large subunit	0	0	0	0	0	0	0
		Insecticide detoxification	Nitrotoluene degradation	Hydrogenase	hupU	K23548	Uptake hydrogenase small subunit	0	0	0	0	0	0	0
		Insecticide detoxification	Nitrotoluene degradation	Dehydrogenase	cooS, acsA	K00198	Anaerobic carbon-monoxide dehydrogenase catalytic subunit	0	0	0	0	0	0	0
		Insecticide detoxification	Nitrotoluene degradation	Dehydrogenase	cooF	K00196	Anaerobic carbon-monoxide dehydrogenase iron sulfur subunit	0	0	0	0	0	0	0
		Insecticide detoxification	Nitrotoluene degradation	Oxidoreductase	porA	K00169	Pyruvate ferredoxin oxidoreductase alpha subunit	0	0	0	0	0	0	0
		Insecticide detoxification	Nitrotoluene degradation	Oxidoreductase	porB	K00170	Pyruvate ferredoxin oxidoreductase beta subunit	0	0	0	0	0	0	0
		Insecticide detoxification	Nitrotoluene degradation	Oxidoreductase	porC, porG	K00172	Pyruvate ferredoxin oxidoreductase gamma subunit	0	0	0	0	0	0	0
		Insecticide detoxification	Nitrotoluene degradation	Oxidoreductase	vorG, porG	K00189	2-oxoisovalerate/pyruvate ferredoxin oxidoreductase gamma subunit	0	0	0	0	0	0	0
		Insecticide detoxification	Nitrotoluene degradation	Oxidoreductase	porD	K00171	Pyruvate ferredoxin oxidoreductase delta subunit	0	0	0	0	0	0	0
		Insecticide detoxification	Nitrotoluene degradation	Dissimilatory sulfite reductase	dsrA	K11180	Dissimilatory sulfite reductase alpha subunit	0	0	0	0	0	0	0
		Insecticide detoxification	Nitrotoluene degradation	Dissimilatory sulfite reductase	dsrB	K11181	Dissimilatory sulfite reductase beta subunit	0	0	0	0	0	0	0
		Insecticide detoxification	Nitrotoluene degradation	Arylamine N-acetyltransferase	nat	K00622	Arylamine N-acetyltransferase	0	0	0	0	0	0	0
		Insecticide detoxification	Nitrotoluene degradation	Naphthalene 1,2-dioxygenase	nahAc, ndoB, nbzAc, dntAc	K14579	Naphthalene 1,2-dioxygenase subunit alpha	0	0	0	0	0	0	0
		Insecticide detoxification	Nitrotoluene degradation	Naphthalene 1,2-dioxygenase	nahAd, ndoC, nbzAd, dntAd	K14580	Naphthalene 1,2-dioxygenase subunit beta	0	0	0	0	0	0	0
		Insecticide detoxification	Nitrotoluene degradation	Naphthalene 1,2-dioxygenase	nahAb, nagAb, ndoA, nbzAb, dntAb	K14578	Naphthalene 1,2-dioxygenase ferredoxin component	0	0	0	0	0	0	0
		Insecticide detoxification	Nitrotoluene degradation	Naphthalene 1,2-dioxygenase	nahAa, nagAa, ndoR, nbzAa, dntAa	K14581	Naphthalene 1,2-dioxygenase ferredoxin reductase component	0	0	0	0	0	0	0
		Insecticide detoxification	Nitrotoluene degradation	4-methyl-5-nitrocatechol 5-monooxygenase	dntB	K21683	4-methyl-5-nitrocatechol 5-monooxygenase	0	0	0	0	0	0	0
		Insecticide detoxification	Nitrotoluene degradation	Naphthalene 1,2-dioxygenase	nahAc, ndoB, nbzAc, dntAc	K14579	Naphthalene 1,2-dioxygenase subunit alpha	0	0	0	0	0	0	0
		Insecticide detoxification	Nitrotoluene degradation	Naphthalene 1,2-dioxygenase	nahAd	K14580	Naphthalene 1,2-dioxygenase subunit beta	0	0	0	0	0	0	0
		Insecticide detoxification	Nitrotoluene degradation	Naphthalene 1,2-dioxygenase	nahAb	K14578	Naphthalene 1,2-dioxygenase ferredoxin component	0	0	0	0	0	0	0
		Insecticide detoxification	Nitrotoluene degradation	Naphthalene 1,2-dioxygenase	nahAa	K14581	Naphthalene 1,2-dioxygenase ferredoxin reductase component	0	0	0	0	0	0	0
		Insecticide detoxification	Nitrotoluene degradation	Ethylbenzene hydroxylase	ebdA	K10700	Ethylbenzene hydroxylase subunit alpha	0	0	0	0	0	0	0
		Insecticide detoxification	Nitrotoluene degradation	Ethylbenzene hydroxylase	ebdB	K17048	Ethylbenzene hydroxylase subunit beta	0	0	0	0	0	0	0
		Insecticide detoxification	Nitrotoluene degradation	Ethylbenzene hydroxylase	ebdC	K17049	Ethylbenzene hydroxylase subunit gamma	0	0	0	0	0	0	0
		Insecticide detoxification	Nitrotoluene degradation	(S)-1-phenylethanol dehydrogenase	ped	K14746	(S)-1-phenylethanol dehydrogenase	0	0	0	0	0	0	0
		Insecticide detoxification	Nitrotoluene degradation	Acetophenone carboxylase	apc	K10701	Acetophenone carboxylase	0	0	0	0	0	0	0
		Insecticide detoxification	Nitrotoluene degradation	Benzoylacetate-CoA	bal	K14747	Benzoylacetate-CoA ligase	0	0	0	0	0	0	0
		Insecticide detoxification	Nitrotoluene degradation	Acetyl-CoA acyltransferase	fadA, fadI	K00632	Acetyl-CoA acyltransferase	1	1	1	1	1	1	1
		Insecticide detoxification	Nitrotoluene degradation	Ethylbenzene dioxygenase	etbAa	K14748	Ethylbenzene dioxygenase subunit alpha	0	0	0	0	0	0	0
		Insecticide detoxification	Nitrotoluene degradation	Ethylbenzene dioxygenase	etbAb	K14749	Ethylbenzene dioxygenase subunit beta	0	0	0	0	0	0	0
		Insecticide detoxification	Nitrotoluene degradation	Ethylbenzene dioxygenase	etbAc	K14750	Ethylbenzene dioxygenase ferredoxin component	0	0	0	0	0	0	0
		Insecticide detoxification	Nitrotoluene degradation	2,3-dihydroxyethylbenzene	etbC	K14751	2,3-dihydroxyethylbenzene 1,2-dioxygenase	0	0	0	0	0	0	0
		Insecticide detoxification	Nitrotoluene degradation	Hydrolase	etbD	K18092	2-hydroxy-6-oxo-octa-2,4-dienoate hydrolase	0	0	0	0	0	0	0
		Insecticide detoxification	Naphthalene degradation	Naphthalene 1,2-dioxygenase	nahAc	K14579	Naphthalene 1,2-dioxygenase subunit alpha	0	0	0	0	0	0	0
		Insecticide detoxification	Naphthalene degradation	Naphthalene 1,2-dioxygenase	nahAd, ndoC, nbzAd, dntAd	K14580	Naphthalene 1,2-dioxygenase subunit beta	0	0	0	0	0	0	0
		Insecticide detoxification	Naphthalene degradation	Naphthalene 1,2-dioxygenase	nahAb, nagAb, ndoA, nbzAb, dntAb	K14578	Naphthalene 1,2-dioxygenase ferredoxin componen	0	0	0	0	0	0	0
		Insecticide detoxification	Naphthalene degradation	Naphthalene 1,2-dioxygenase	nahAa, nagAa, ndoR, nbzAa, dntAa	K14581	Naphthalene 1,2-dioxygenase ferredoxin reductase component	0	0	0	0	0	0	0
		Insecticide detoxification	Naphthalene degradation	cis-1,2-dihydro-1,2-dihydroxynaphthalene	nahB, doxE	K14582	cis-1,2-dihydro-1,2-dihydroxynaphthalene/dibenzothiophene dihydrodiol dehydrogenase	0	0	0	0	0	0	0
		Insecticide detoxification	Naphthalene degradation	1,2-dihydroxynaphthalene dioxygenase	nahC	K14583	1,2-dihydroxynaphthalene dioxygenase	0	0	0	0	0	0	0
		Insecticide detoxification	Naphthalene degradation	2-hydroxychromene-2-carboxylate	nahD	K14584	2-hydroxychromene-2-carboxylate isomerase	0	0	0	0	0	0	0
		Insecticide detoxification	Naphthalene degradation	Trans-o-hydroxybenzylidenepyruvate	nahE	K14585	Trans-o-hydroxybenzylidenepyruvate hydratase-aldolase	0	0	0	0	0	0	0
		Insecticide detoxification	Naphthalene degradation	Salicylaldehyde dehydrogenase	nahF	K00152	Salicylaldehyde dehydrogenase	0	0	0	0	0	0	0
		Insecticide detoxification	Naphthalene degradation	Salicylate 5-hydroxylase	nagG	K18242	Salicylate 5-hydroxylase large subunit	0	0	0	0	0	0	0
		Insecticide detoxification	Naphthalene degradation	Salicylate 5-hydroxylase	nagH	K18243	Salicylate 5-hydroxylase small subunit	0	0	0	0	0	0	0
		Insecticide detoxification	Naphthalene degradation	Salicylate hydroxylase		K00480	Salicylate hydroxylase	0	0	0	0	0	0	0
		Insecticide detoxification	Naphthalene degradation	Alcohol dehydrogenase	adhP	K13953	Alcohol dehydrogenase, propanol-preferring	0	1	1	0	0	0	1
		Insecticide detoxification	Naphthalene degradation	Alcohol dehydrogenase	yiaY	K13954	Alcohol dehydrogenase	0	0	0	0	1	1	0
		Insecticide detoxification	Naphthalene degradation	Alcohol dehydrogenase	adh	K00001	Alcohol dehydrogenase	0	0	0	0	0	0	0
		Insecticide detoxification	Naphthalene degradation	S-(hydroxymethyl)glutathione dehydrogenase	frmA,	K00121	S-(hydroxymethyl)glutathione dehydrogenase / alcohol dehydrogenase	1	1	1	1	1	1	1
		Insecticide detoxification	Naphthalene degradation	Acetaldehyde dehydrogenase	adhE	K04072	Acetaldehyde dehydrogenase / alcohol dehydrogenase	1	1	1	1	1	1	0
		Insecticide detoxification	Naphthalene degradation	Naphthyl-2-methylsuccinate synthase	nmsA	K01670	Naphthyl-2-methylsuccinate synthase alpha subunit	0	0	0	0	0	0	0
		Insecticide detoxification	Naphthalene degradation	Naphthyl-2-methylsuccinate synthase	nmsB	K15567	Naphthyl-2-methylsuccinate synthase beta subunit	0	0	0	0	0	0	0
		Insecticide detoxification	Naphthalene degradation	Naphthyl-2-methylsuccinate	nmsC	K15568	Naphthyl-2-methylsuccinate synthase gamma subunit	0	0	0	0	0	0	0
		Insecticide detoxification	Naphthalene degradation	Naphthyl-2-methylsuccinate	bnsE	K15569	Naphthyl-2-methylsuccinate CoA transferase subunit	0	0	0	0	0	0	0
		Insecticide detoxification	Naphthalene degradation	Naphthyl-2-methylsuccinate	bnsF	K15570	Naphthyl-2-methylsuccinate CoA transferase subunit	0	0	0	0	0	0	0
		Insecticide detoxification	Naphthalene degradation	Naphthyl-2-methylsuccinyl-CoA dehydrogenase	bnsG	K15571	Naphthyl-2-methylsuccinyl-CoA dehydrogenase	0	0	0	0	0	0	0
		Insecticide detoxification	Naphthalene degradation	Naphthyl-2-hydroxymethylsuccinyl-CoA hydratase	bnsH	K15572	Naphthyl-2-hydroxymethylsuccinyl-CoA hydratase	0	0	0	0	0	0	0
		Insecticide detoxification	Naphthalene degradation	Naphthyl-2-hydroxymethylsuccinyl-CoA dehydrogenase	bnsC	K15573	Naphthyl-2-hydroxymethylsuccinyl-CoA dehydrogenase BnsC subunit	0	0	0	0	0	0	0
		Insecticide detoxification	Naphthalene degradation	Naphthyl-2-hydroxymethylsuccinyl	bnsD	K19958	Naphthyl-2-hydroxymethylsuccinyl-CoA dehydrogenase BnsD subunit	0	0	0	0	0	0	0
		Insecticide detoxification	Naphthalene degradation	Naphthyl-2-oxomethyl-succinyl-CoA thiolase	bnsA	K15574	Naphthyl-2-oxomethyl-succinyl-CoA thiolase subunit	0	0	0	0	0	0	0
		Insecticide detoxification	Naphthalene degradation	Naphthyl-2-oxomethyl-succinyl-CoA thiolase	bnsB	K15575	Naphthyl-2-oxomethyl-succinyl-CoA thiolase subunit	0	0	0	0	0	0	0
		Insecticide detoxification	Naphthalene degradation	2-naphthoate monooxygenase	nmoAB	K14586	2-naphthoate monooxygenase	0	0	0	0	0	0	0
		Insecticide detoxification	Furfural degradation	5-(hydroxymethyl)furfural/furfural oxidase	hmfH	K16873	5-(hydroxymethyl)furfural/furfural oxidase	0	0	0	0	0	0	0
		Insecticide detoxification	Furfural degradation	2,5-furandicarboxylate decarboxylase 1	hmfF	K16874	2,5-furandicarboxylate decarboxylase 1	0	0	0	0	0	0	0
		Insecticide detoxification	Furfural degradation	2,5-furandicarboxylate decarboxylase 2	hmfG	K16875	2,5-furandicarboxylate decarboxylase 2	0	0	0	0	0	0	0
		Insecticide detoxification	Furfural degradation	2-furoate---CoA ligase	hmfD	K16876	2-furoate---CoA ligase	0	0	0	0	0	0	0
		Insecticide detoxification	Furfural degradation	2-furoyl-CoA dehydrogenase	hmfA	K16877	2-furoyl-CoA dehydrogenase large subunit	0	0	0	0	0	0	0
		Insecticide detoxification	Furfural degradation	2-furoyl-CoA dehydrogenase	hmfB	K16878	2-furoyl-CoA dehydrogenase FAD binding subunit	0	0	0	0	0	0	0
		Insecticide detoxification	Furfural degradation	2-furoyl-CoA dehydrogenase	hmfC	K16879	2-furoyl-CoA dehydrogenase 2Fe-2S iron sulfur subunit	0	0	0	0	0	0	0
		Insecticide detoxification	Furfural degradation	2-oxoglutaroyl-CoA hydrolase	hmfE	K16880	2-oxoglutaroyl-CoA hydrolase	0	0	0	0	0	0	0
		Insecticide detoxification	Metabolism of xenobiotics by cytochrome P450	Cytochrome P450	CYP1A1	K07408	Cytochrome P450 family 1 subfamily A1	0	0	0	0	0	0	0
		Insecticide detoxification	Metabolism of xenobiotics by cytochrome P451	Cytochrome P450	CYP2C9	K17719	Cytochrome P450 family 2 subfamily C9	0	0	0	0	0	0	0
		Insecticide detoxification	Metabolism of xenobiotics by cytochrome P452	Cytochrome P450	CYP3A4	K17689	Cytochrome P450 family 3 subfamily A4	0	0	0	0	0	0	0
		Insecticide detoxification	Metabolism of xenobiotics by cytochrome P453	Cytochrome P450	CYP1B1	K07410	Cytochrome P450 family 1 subfamily B1	0	0	0	0	0	0	0
		Insecticide detoxification	Metabolism of xenobiotics by cytochrome P454	Glutathione S-transferase	GST, gst	K00799	Glutathione S-transferase	1	1	1	1	1	1	1
		Insecticide detoxification	Metabolism of xenobiotics by cytochrome P455	Glutathione S-transferase P	GSTP	K23790	Glutathione S-transferase P	0	0	0	0	0	0	0
		Insecticide detoxification	Metabolism of xenobiotics by cytochrome P456	Glutathione S-transferase kappa 1	GSTK1	K13299	Glutathione S-transferase kappa 1	0	0	0	0	0	0	0
		Insecticide detoxification	Metabolism of xenobiotics by cytochrome P457	Prostaglandin-H2 D-isomerase	HPGDS	K04097	Prostaglandin-H2 D-isomerase / glutathione transferase	0	0	0	0	0	0	0
		Insecticide detoxification	Metabolism of xenobiotics by cytochrome P458	Microsomal epoxide hydrolase	EPHX1	K01253	Microsomal epoxide hydrolase	0	0	0	0	0	0	0
		Insecticide detoxification	Metabolism of xenobiotics by cytochrome P459	Cytochrome P450	CYP2B6	K17709	Cytochrome P450 family 2 subfamily B6	0	0	0	0	0	0	0
		Insecticide detoxification	Metabolism of xenobiotics by cytochrome P460	Sulfotransferase	SULT2A	K11822	Bile-salt sulfotransferase	0	0	0	0	0	0	0
		Insecticide detoxification	Metabolism of xenobiotics by cytochrome P461	Cytochrome P450	CYP1A2	K07409	Cytochrome P450 family 1 subfamily A2	0	0	0	0	0	0	0
		Insecticide detoxification	Metabolism of xenobiotics by cytochrome P462	Cytochrome P450	CYP2A6	K17683	Cytochrome P450 family 2 subfamily A6	0	0	0	0	0	0	0
		Insecticide detoxification	Metabolism of xenobiotics by cytochrome P463	Cytochrome P450	CYP2E1	K07415	Cytochrome P450 family 2 subfamily E1	0	0	0	0	0	0	0
		Insecticide detoxification	Metabolism of xenobiotics by cytochrome P464	Cytochrome P450	CYP2F	K07416	Cytochrome P450 family 2 subfamily F	0	0	0	0	0	0	0
		Insecticide detoxification	Metabolism of xenobiotics by cytochrome P465	Cytochrome P450	CYP2S1	K07420	Cytochrome P450 family 2 subfamily S1	0	0	0	0	0	0	0
		Insecticide detoxification	Metabolism of xenobiotics by cytochrome P466	20alpha/3alpha-hydroxysteroid dehydrogenase	AKR1C1	K00212	20alpha/3alpha-hydroxysteroid dehydrogenase / dihydrodiol dehydrogenase	0	0	0	0	0	0	0
		Insecticide detoxification	Metabolism of xenobiotics by cytochrome P467	Dihydrodiol dehydrogenase	DHDH	K00078	Dihydrodiol dehydrogenase / D-xylose 1-dehydrogenase (NADP)	0	0	0	0	0	0	0
		Insecticide detoxification	Metabolism of xenobiotics by cytochrome P468	Cytochrome P450	CYP2A13	K17685	Cytochrome P450 family 2 subfamily A13	0	0	0	0	0	0	0
		Insecticide detoxification	Metabolism of xenobiotics by cytochrome P469	Cytochrome P450	CYP2D6	K17712	Cytochrome P450 family 2 subfamily D6	0	0	0	0	0	0	0
		Insecticide detoxification	Metabolism of xenobiotics by cytochrome P470	Corticosteroid 11-beta-dehydrogenase	HSD11B1	K15680	Corticosteroid 11-beta-dehydrogenase isozyme 1	0	0	0	0	0	0	0
		Insecticide detoxification	Metabolism of xenobiotics by cytochrome P471	Carbonyl reductase 1	CBR1	K00079	Carbonyl reductase 1	0	0	0	0	0	0	0
		Insecticide detoxification	Metabolism of xenobiotics by cytochrome P472	Carbonyl reductase	CBR2	K00081	Carbonyl reductase 2	0	0	0	0	0	0	0
		Insecticide detoxification	Metabolism of xenobiotics by cytochrome P473	Carbonyl reductase 3	CBR3	K00084	Carbonyl reductase 3	0	0	0	0	0	0	0
		Insecticide detoxification	Metabolism of xenobiotics by cytochrome P474	Glucuronosyltransferase	UGT	K00699	Glucuronosyltransferase	0	0	0	0	0	0	0
		Insecticide detoxification	Metabolism of xenobiotics by cytochrome P475	Cytochrome P450	CYP3A5	K17690	Cytochrome P450 family 3 subfamily A5	0	0	0	0	0	0	0
		Insecticide detoxification	Metabolism of xenobiotics by cytochrome P476	Aflatoxin B1 aldehyde reductase	AKR7	K15303	Aflatoxin B1 aldehyde reductase	0	0	0	0	0	0	0
		Insecticide detoxification	Metabolism of xenobiotics by cytochrome P477	Aldehyde dehydrogenase	ALDH3	K00129	Aldehyde dehydrogenase (NAD(P)+)	0	0	0	0	0	0	0
		Insecticide detoxification	Metabolism of xenobiotics by cytochrome P478	Alcohol dehydrogenase	ADH1_7	K13951	Alcohol dehydrogenase 1/7	0	0	0	0	0	0	0
		Insecticide detoxification	Metabolism of xenobiotics by cytochrome P479	Alcohol dehydrogenase 4	ADH4	K13980	Alcohol dehydrogenase 4	0	0	0	0	0	0	0
		Insecticide detoxification	Metabolism of xenobiotics by cytochrome P480	S-(hydroxymethyl)glutathione dehydrogenase	frmA, ADH5, adhC	K00121	S-(hydroxymethyl)glutathione dehydrogenase / alcohol dehydrogenase	1	1	1	1	1	1	1
		Insecticide detoxification	Metabolism of xenobiotics by cytochrome P481	Alcohol dehydrogenase 6	ADH6	K13952	Alcohol dehydrogenase 6	0	0	0	0	0	0	0
		Insecticide detoxification	Metabolism of xenobiotics by cytochrome P482	Alcohol dehydrogenase	adhP	K13953	Alcohol dehydrogenase, propanol-preferring	0	1	1	0	0	0	1
		Insecticide detoxification	Metabolism of xenobiotics by cytochrome P483	Alcohol dehydrogenase	adh	K00001	Alcohol dehydrogenase	0	0	0	0	0	0	0
		Protection against natural enemies	Antibiotics	2,4-diacetylphloroglucinol	phlA	K22838	2-acetylphloroglucinol acetyltransferase	0	0	0	0	0	0	0
		Protection against natural enemies	Antibiotics	2,4-diacetylphloroglucinol	phlB	K22840	2-acetylphloroglucinol acetyltransferase	0	0	0	0	0	0	0
		Protection against natural enemies	Antibiotics	2,4-diacetylphloroglucinol	phlC	K22839	2-acetylphloroglucinol acetyltransferase	0	0	0	0	0	0	0
		Protection against natural enemies	Antibiotics	2,4-diacetylphloroglucinol	phlD	K15431	Phloroglucinol synthase	0	0	0	0	0	0	0
		Protection against natural enemies	Antibiotics	2,4-diacetylphloroglucinol	phlG	K23519	2,4-diacetylphloroglucinol hydrolase	0	0	0	0	0	0	0
		Protection against natural enemies	Antibiotics	2,4-diacetylphloroglucinol	phlF		2,4-DAPG biosynthesis transcriptional repressor PhlF	0	0	0	0	0	0	0
		Protection against natural enemies	Antibiotics	2,4-diacetylphloroglucinol	PhlH		2,4-diacetylphloroglucinol biosynthesis regulator PhlH	0	0	0	0	0	0	0
		Protection against natural enemies	Antibiotics	Phenazines	trpE	K01657	Anthranilate synthase component I	0	0	0	0	0	0	0
		Protection against natural enemies	Antibiotics	Phenazines	trpG	K01658	Anthranilate synthase component II	1	0	1	1	1	1	1
		Protection against natural enemies	Antibiotics	Phenazines	phzF	K06998	Trans-2,3-dihydro-3-hydroxyanthranilate isomerase	0	1	0	0	0	0	0
		Protection against natural enemies	Antibiotics	Phenazines	phzE	K13063	2-amino-4-deoxychorismate synthase	0	0	0	0	0	0	0
		Protection against natural enemies	Antibiotics	Phenazines	pqsH	K17940	2-heptyl-3-hydroxy-4(1H)-quinolone synthase	0	0	0	0	0	0	0
		Protection against natural enemies	Antibiotics	Phenazines	pqsA	K18000	Anthranilate-CoA ligase	0	0	0	0	0	0	0
		Protection against natural enemies	Antibiotics	Phenazines	pqsB	K18001	2-heptyl-4(1H)-quinolone synthase subunit PqsB	0	0	0	0	0	0	0
		Protection against natural enemies	Antibiotics	Phenazines	pqsC	K18002	2-heptyl-4(1H)-quinolone synthase subunit PqsC	0	0	0	0	0	0	0
		Protection against natural enemies	Antibiotics	Phenazines	pqsD	K18003	Anthraniloyl-CoA anthraniloyltransferase	0	0	0	0	0	0	0
		Protection against natural enemies	Antibiotics	Phenazines	pqsE	K20257	2-aminobenzoylacetyl-CoA thioesterase	0	0	0	0	0	0	0
		Protection against natural enemies	Antibiotics	Phenazines	phzA_B	K20260	Phenazine biosynthesis protein	0	0	0	0	0	0	0
		Protection against natural enemies	Antibiotics	Phenazines	phzD	K20261	Trans-2,3-dihydro-3-hydroxyanthranilic acid synthase	0	0	0	0	0	0	0
		Protection against natural enemies	Antibiotics	Phenazines	phzG	K20262	Dihydrophenazinedicarboxylate synthase	0	0	0	0	0	0	0
		Protection against natural enemies	Antibiotics	Phenazines	phzS	K20940	5-methylphenazine-1-carboxylate 1-monooxygenase	0	0	0	0	0	0	0
		Protection against natural enemies	Antibiotics	Phenazines	phzM	K21103	Phenazine-1-carboxylate N-methyltransferase	0	0	0	0	0	0	0
		Protection against natural enemies	Antibiotics	Phenazines	ppzP	K21338	5,10-dihydrophenazine-1-carboxylate 9-dimethylallyltransferase	0	0	0	0	0	0	0
		Protection against natural enemies	Antibiotics	Pyoluteorin	pltA	K22712	1H-pyrrole-2-carbonyl-[peptidyl-carrier protein] chlorinase	0	0	0	0	0	0	0
		Protection against natural enemies	Antibiotics	Pyoluteorin	pltB_C	K22714	Polyketide synthase	0	0	0	0	0	0	0
		Protection against natural enemies	Antibiotics	Pyoluteorin	pltG	K22713	Thioesterase	0	0	0	0	0	0	0
		Protection against natural enemies	Antibiotics	Pyoluteorin	pltH	K25190	Membrane fusion protein PltH	0	0	0	0	0	0	0
		Protection against natural enemies	Antibiotics	Pyoluteorin	pltI	K25189	Pyoluteorin transport system ATP-binding protein	0	0	0	0	0	0	0
		Protection against natural enemies	Antibiotics	Pyoluteorin	pltJ	K25188	Pyoluteorin transport system permease protein	0	0	0	0	0	0	0
		Protection against natural enemies	Antibiotics	Pyoluteorin	pltK	K25187	Pyoluteorin transport system permease protein	0	0	0	0	0	0	0
		Protection against natural enemies	Antibiotics	Pyoluteorin	pltN	K25184	Outer membrane protein PltN	0	0	0	0	0	0	0
		Protection against natural enemies	Antibiotics	Pyoluteorin	pltR	K22711	LysR family transcriptional regulator, pyoluteorin biosynthesis regulator	0	0	0	0	0	0	0
		Protection against natural enemies	Antibiotics	Pyrrolnitrin	prnA	K14266	Tryptophan halogenase	0	0	0	0	0	0	0
		Protection against natural enemies	Antibiotics	Pyrrolnitrin	prnB	K19981	Monodechloroaminopyrrolnitrin synthase	0	0	0	0	0	0	0
		Protection against natural enemies	Antibiotics	Pyrrolnitrin	prnC	K14257	FADH2 O2-dependent halogenase	0	0	0	0	0	0	0
		Protection against natural enemies	Antibiotics	Pyrrolnitrin	prnD	K19982	Aminopyrrolnitrin oxygenase	0	0	0	0	0	0	0
		Protection against natural enemies	Antibiotics	Riboflavin	ribE	K00793	Riboflavin synthase	1	1	1	1	1	1	1
		Protection against natural enemies	Antibiotics	Riboflavin	RFK, FMN1	K00861	Riboflavin kinase	0	0	0	0	0	0	0
		Protection against natural enemies	Antibiotics	Riboflavin	ribT	K02859	Riboflavin biosynthesis RibT protein	0	0	0	0	0	0	0
		Protection against natural enemies	Antibiotics	Riboflavin	rfk	K07732	Riboflavin kinase, archaea type	0	0	0	0	0	0	0
		Protection against natural enemies	Antibiotics	Riboflavin	ribF	K11753	Riboflavin kinase / FMN adenylyltransferase	1	1	1	1	1	1	1
		Protection against natural enemies	Antibiotics	Riboflavin	cofG	K11780	7,8-didemethyl-8-hydroxy-5-deazariboflavin synthase	0	0	0	0	0	0	0
		Protection against natural enemies	Antibiotics	Riboflavin	RFT2	K14620	Riboflavin transporter 2	0	0	0	0	0	0	0
		Protection against natural enemies	Antibiotics	Riboflavin	FHY	K20884	Riboflavin kinase / FMN hydrolase	0	0	0	0	0	0	0
		Protection against natural enemies	Antibiotics	Riboflavin	RFT1_3	K22117	Riboflavin transporter 1/3	0	0	0	0	0	0	0
		Protection against natural enemies	Antibiotics	Riboflavin	rosA	K22269	8-amino-8-demethylriboflavin N,N-dimethyltransferase	0	0	0	0	0	0	0
		Protection against natural enemies	Antibiotics	Riboflavin	rosB	K22598	8-demethyl-8-aminoriboflavin-5'-phosphate synthase	0	0	0	0	0	0	0
		Protection against natural enemies	Antibiotics	Riboflavin	rfuA	K23510	Riboflavin transport system substrate-binding protein	0	0	0	0	0	0	0
		Protection against natural enemies	Antibiotics	Riboflavin	rfuC	K23511	Riboflavin transport system permease protein	0	0	0	0	0	0	0
		Protection against natural enemies	Antibiotics	Riboflavin	rfuD	K23512	Riboflavin transport system permease protein	0	0	0	0	0	0	0
		Protection against natural enemies	Antibiotics	Riboflavin	rfuB	K23513	Riboflavin transport system ATP-binding protein	0	0	0	0	0	0	0
		Protection against natural enemies	Antibiotics	Riboflavin	fmnP, ribU	K23675	Riboflavin transporter	0	0	0	0	0	0	0
		Protection against natural enemies	Antibiotics	Riboflavin	ribY	K24985	Putative riboflavin transport system substrate-binding protein	0	0	0	0	0	0	0
		Protection against natural enemies	Antibiotics	Riboflavin	ribX	K24986	Putative riboflavin transport system permease protein	0	0	0	0	0	0	0
		Protection against natural enemies	Antibiotics	Rhizoxin	rhiG	K15469	Rhizoxin biosynthesis acyltransferase	0	0	0	0	0	0	0
		Protection against natural enemies	Antibiotics	Rhizoxin	rhiA	K15674	Rhizoxin biosynthesis, polyketide synthase / nonribosomal peptide synthetase RhiA	0	0	0	0	0	0	0
		Protection against natural enemies	Antibiotics	Rhizoxin	rhiB	K15675	Rhizoxin biosynthesis, polyketide synthase / nonribosomal peptide synthetase RhiB	0	0	0	0	0	0	0
		Protection against natural enemies	Antibiotics	Rhizoxin	rhiC	K15676	Rhizoxin biosynthesis, polyketide synthase RhiC	0	0	0	0	0	0	0
		Protection against natural enemies	Antibiotics	Rhizoxin	rhiD	K15677	Rhizoxin biosynthesis, polyketide synthase RhiD	0	0	0	0	0	0	0
		Protection against natural enemies	Antibiotics	Rhizoxin	rhiE	K15678	Rhizoxin biosynthesis, polyketide synthase RhiE	0	0	0	0	0	0	0
		Protection against natural enemies	Antibiotics	Rhizoxin	rhiF	K15679	Rhizoxin biosynthesis, polyketide synthase RhiF	0	0	0	0	0	0	0
		Protection against natural enemies	Polyketide	Bacillaene	pksL, baeL	K13612	Bacillaene polyketide synthase PksL/BaeL	0	0	0	0	0	0	0
		Protection against natural enemies	Polyketide	Bacillaene	nprE	K01400	Bacillolysin	0	0	0	0	0	0	0
		Protection against natural enemies	Polyketide	Bacillaene	pksC	K15327	Polyketide biosynthesis malonyl-CoA-[acyl-carrier-protein] transacylase	0	0	0	0	0	0	0
		Protection against natural enemies	Polyketide	Bacillaene	pksD, baeD	K15328	Bacillaene synthase trans-acting acyltransferase	0	0	0	0	0	0	0
		Protection against natural enemies	Polyketide	Bacillaene	pksE, baeE	K15329	Trans-AT polyketide synthase, acyltransferase and oxidoreductase domains	0	0	0	0	0	0	0
		Protection against natural enemies	Polyketide	Bacillaene	acpK	K15337	Polyketide biosynthesis acyl carrier protein	0	0	0	0	0	0	0
		Protection against natural enemies	Polyketide	Bacillaene	pksG	K15311	Polyketide biosynthesis 3-hydroxy-3-methylglutaryl-CoA synthase-like enzyme PksG	0	0	0	0	0	0	0
		Protection against natural enemies	Polyketide	Bacillaene	pksH	K15312	Polyketide biosynthesis enoyl-CoA hydratase PksH	0	0	0	0	0	0	0
		Protection against natural enemies	Polyketide	Bacillaene	pksI	K15313	Polyketide biosynthesis enoyl-CoA hydratase PksI	0	0	0	0	0	0	0
		Protection against natural enemies	Polyketide	Bacillaene	pksJ, baeJ	K13611	Bacillaene biosynthesis, polyketide synthase / nonribosomal peptide synthetase PksJ/BaeJ	0	0	0	0	0	0	0
		Protection against natural enemies	Polyketide	Bacillaene	pksM, baeM	K13613	Bacillaene polyketide synthase PksM/BaeM	0	0	0	0	0	0	0
		Protection against natural enemies	Polyketide	Bacillaene	pksN, baeN	K13614	Bacillaene biosynthesis, polyketide synthase / nonribosomal peptide synthetase PksN/BaeN	0	0	0	0	0	0	0
		Protection against natural enemies	Polyketide	Bacillaene	pksR, baeR	K13615	Bacillaene polyketide synthase PksR/BaeR	0	0	0	0	0	0	0
		Protection against natural enemies	Polyketide	Bacillaene	baeR, smeR	K07664	Two-component system, OmpR family, response regulator BaeR	1	1	1	1	1	1	1
		Protection against natural enemies	Polyketide	Bacillaene	baeS, smeS	K07642	Two-component system, OmpR family, sensor histidine kinase BaeS	1	1	1	1	1	1	1
		Protection against natural enemies	Polyketide	Macrolactin	mlnB	K25842	Macrolactin polyketide synthase MlnB	0	0	0	0	0	0	0
		Protection against natural enemies	Polyketide	Macrolactin	mlnC	K25843	Macrolactin polyketide synthase MlnC	0	0	0	0	0	0	0
		Protection against natural enemies	Polyketide	Macrolactin	mlnD	K25844	Macrolactin polyketide synthase MlnD	0	0	0	0	0	0	0
		Protection against natural enemies	Polyketide	Macrolactin	mlnE	K25845	Macrolactin polyketide synthase MlnE	0	0	0	0	0	0	0
		Protection against natural enemies	Polyketide	Macrolactin	mlnF	K25846	Macrolactin polyketide synthase MlnF	0	0	0	0	0	0	0
		Protection against natural enemies	Polyketide	Macrolactin	mlnG	K25847	Macrolactin polyketide synthase MlnG	0	0	0	0	0	0	0
		Protection against natural enemies	Polyketide	Macrolactin	mlnH	K25848	Macrolactin polyketide synthase MlnH	0	0	0	0	0	0	0
		Protection against natural enemies	Polyketide	Difficidin	dfnE	K25850	Difficidin synthase DfnE	0	0	0	0	0	0	0
		Protection against natural enemies	Polyketide	Difficidin	dfnH	K25853	Difficidin synthase DfnH	0	0	0	0	0	0	0
		Protection against natural enemies	Polyketide	Difficidin	dfnI	K25854	Difficidin synthase DfnI	0	0	0	0	0	0	0
		Protection against natural enemies	Bacteriocins	Microcin	yojI	K06159	Multidrug/microcin transport system ATP-binding/permease protein	1	1	1	1	1	1	0
		Protection against natural enemies	Bacteriocins	Microcin	yejA	K13893	Microcin C transport system substrate-binding protein	0	1	1	0	1	1	0
		Protection against natural enemies	Bacteriocins	Microcin	yejB	K13894	Microcin C transport system permease protein	0	1	1	0	1	1	0
		Protection against natural enemies	Bacteriocins	Microcin	yejE	K13895	Microcin C transport system permease protein	0	1	1	0	1	1	0
		Protection against natural enemies	Bacteriocins	Microcin	yejF	K13896	Microcin C transport system ATP-binding protein	0	1	1	0	1	1	0
		Protection against natural enemies	Bacteriocins	Plantazolicin	ycaO	K09136	Ribosomal protein S12 methylthiotransferase accessory factor | (GenBank) plantazolicin synthase D	1	1	1	1	1	1	0
		Protection against natural enemies	Bacteriocins	Plantazolicin	lnrL, sagG	K25144	Linearmycin/streptolysin S transport system ATP-binding protein | (GenBank) pznG; plantazolicin synthesis, putative ABC transporter (ATP-binding protein)	0	0	0	0	0	0	0
		Protection against natural enemies	Bacteriocins	Plantazolicin	pznI	K18555	Fluoroquinolone resistance protein | (GenBank) pznA; plantazolicin synthase A	0	0	1	0	1	1	1
		Protection against natural enemies	Bacteriocins	Plantazolicin	pznH	K25142	Linearmycin/streptolysin S transport system permease protein | (GenBank) pznH; putative ABC transporter permease, plantazolicin synthesis	0	0	0	0	0	0	0
		Protection against natural enemies	Bacteriocins	Plantazolicin	pznF	No KO assigned	Plantazolicin synthase F	0	0	0	0	0	0	0
		Protection against natural enemies	Bacteriocins	Plantazolicin	pznK	No KO assigned	Regulatory protein ArsR	0	0	0	0	0	0	0
		Protection against natural enemies	Bacteriocins	Plantazolicin	pznG	No KO assigned	ABC transporter ATP-binding protein	0	0	0	0	0	0	0
		Protection against natural enemies	Motility	Chemotaxis	cheR	K00575	Chemotaxis protein methyltransferase CheR	1	1	1	1	1	1	1
		Protection against natural enemies	Motility	Chemotaxis	fliG	K02410	Flagellar motor switch protein FliG	0	0	0	0	0	0	0
		Protection against natural enemies	Motility	Chemotaxis	fliM	K02416	Flagellar motor switch protein FliM	1	1	1	1	1	1	1
		Protection against natural enemies	Motility	Chemotaxis	fliN	K02417	Flagellar motor switch protein FliN	1	1	1	1	1	1	1
		Protection against natural enemies	Motility	Chemotaxis	motA	K02556	Chemotaxis protein MotA	0	0	0	0	0	0	0
		Protection against natural enemies	Motility	Chemotaxis	motB	K02557	Chemotaxis protein MotB	1	1	1	1	1	1	1
		Protection against natural enemies	Motility	Chemotaxis	mcp	K03406	Methyl-accepting chemotaxis protein	0	0	0	0	0	0	0
		Protection against natural enemies	Motility	Chemotaxis	cheA	K03407	Two-component system, chemotaxis family, sensor kinase CheA	0	0	0	0	0	0	0
		Protection against natural enemies	Motility	Chemotaxis	cheW	K03408	Purine-binding chemotaxis protein CheW	1	1	1	1	1	1	1
		Protection against natural enemies	Motility	Chemotaxis	cheX	K03409	Chemotaxis protein CheX	0	0	0	0	0	0	0
		Protection against natural enemies	Motility	Chemotaxis	cheC	K03410	Chemotaxis protein CheC	0	0	0	0	0	0	0
		Protection against natural enemies	Motility	Chemotaxis	cheD	K03411	Chemotaxis protein CheD	0	0	0	0	0	0	0
		Protection against natural enemies	Motility	Chemotaxis	cheB	K03412	Two-component system, chemotaxis family, protein-glutamate methylesterase/glutaminase	1	1	1	1	1	1	1
		Protection against natural enemies	Motility	Chemotaxis	cheY	K03413	Two-component system, chemotaxis family, chemotaxis protein CheY	1	1	1	1	1	1	1
		Protection against natural enemies	Motility	Chemotaxis	cheZ	K03414	Chemotaxis protein CheZ	0	0	0	0	0	0	0
		Protection against natural enemies	Motility	Chemotaxis	cheV	K03415	Two-component system, chemotaxis family, chemotaxis protein CheV	1	1	0	1	1	1	1
		Protection against natural enemies	Motility	Chemotaxis	aer	K03776	Aerotaxis receptor	1	1	0	1	0	0	0
		Protection against natural enemies	Motility	Chemotaxis	tsr	K05874	Methyl-accepting chemotaxis protein I, serine sensor receptor	0	0	0	0	0	0	0
		Protection against natural enemies	Motility	Chemotaxis	tar	K05875	Methyl-accepting chemotaxis protein II, aspartate sensor receptor	1	1	1	1	1	1	0
		Protection against natural enemies	Motility	Chemotaxis	trg	K05876	Methyl-accepting chemotaxis protein III, ribose and galactose sensor receptor	0	0	0	0	0	0	0
		Protection against natural enemies	Motility	Chemotaxis	tap	K05877	Methyl-accepting chemotaxis protein IV, peptide sensor receptor	0	0	0	0	0	0	0
		Protection against natural enemies	Motility	Chemotaxis	malE	K10108	Maltose/maltodextrin transport system substrate-binding protein	1	1	1	1	1	1	0
		Protection against natural enemies	Motility	Chemotaxis	rbsB	K10439	Ribose transport system substrate-binding protein	0	0	0	0	0	0	0
		Protection against natural enemies	Motility	Chemotaxis	mglB	K10540	Methyl-galactoside transport system substrate-binding protein	1	1	1	1	1	1	0
		Protection against natural enemies	Motility	Chemotaxis	dppA	K12368	Dipeptide transport system substrate-binding protein	1	1	1	1	1	1	0
		Protection against natural enemies	Motility	Chemotaxis	cheBR	K13924	Two-component system, chemotaxis family, CheB/CheR fusion protein	0	0	0	0	0	0	0
		Protection against natural enemies	Motility	Chemotaxis	motC	K10564	Chemotaxis protein MotC	0	0	0	0	0	0	0
		Protection against natural enemies	Motility	Chemotaxis	motD	K10565	Chemotaxis protein MotD	0	0	0	0	0	0	0
		Protection against natural enemies	Motility	Chemotaxis	pixG	K11522	Two-component system, chemotaxis family, response regulator PixG	0	0	0	0	0	0	0
		Protection against natural enemies	Motility	Chemotaxis	pixH	K11523	Two-component system, chemotaxis family, response regulator PixH	0	0	0	0	0	0	0
		Protection against natural enemies	Motility	Chemotaxis	pixI	K11524	Positive phototaxis protein PixI	0	0	0	0	0	0	0
		Protection against natural enemies	Motility	Chemotaxis	pixJ	K11525	Methyl-accepting chemotaxis protein PixJ	0	0	0	0	0	0	0
		Protection against natural enemies	Motility	Chemotaxis	pixL	K11526	Two-component system, chemotaxis family, sensor histidine kinase and response regulator PixL	0	0	0	0	0	0	0
		Protection against natural enemies	Motility	Flagella	flgA	K02386	Flagellar basal body P-ring formation protein FlgA	0	0	0	0	0	0	0
		Protection against natural enemies	Motility	Flagella	flgB	K02387	Flagellar basal-body rod protein FlgB	1	1	1	1	1	1	1
		Protection against natural enemies	Motility	Flagella	flgC	K02388	Flagellar basal-body rod protein FlgC	0	0	0	0	0	0	0
		Protection against natural enemies	Motility	Flagella	flgD	K02389	Flagellar basal-body rod modification protein FlgD	0	0	0	0	0	0	0
		Protection against natural enemies	Motility	Flagella	flgE	K02390	Flagellar hook protein FlgE	1	1	1	1	1	1	1
		Protection against natural enemies	Motility	Flagella	flgF	K02391	Flagellar basal-body rod protein FlgF	0	0	0	0	0	0	0
		Protection against natural enemies	Motility	Flagella	flgG	K02392	Flagellar basal-body rod protein FlgG	0	0	0	0	0	0	0
		Protection against natural enemies	Motility	Flagella	flgH	K02393	Flagellar L-ring protein FlgH	0	0	0	0	0	0	0
		Protection against natural enemies	Motility	Flagella	flgI	K02394	Flagellar P-ring protein FlgI	0	0	0	0	0	0	0
		Protection against natural enemies	Motility	Flagella	flgJ	K02395	Peptidoglycan hydrolase FlgJ	0	0	0	0	0	0	0
		Protection against natural enemies	Motility	Flagella	flgK	K02396	Flagellar hook-associated protein 1	0	0	0	0	0	0	0
		Protection against natural enemies	Motility	Flagella	flgL	K02397	Flagellar hook-associated protein 3 FlgL	0	0	0	0	0	0	0
		Protection against natural enemies	Motility	Flagella	flgM	K02398	Negative regulator of flagellin synthesis FlgM	0	0	0	0	0	0	0
		Protection against natural enemies	Motility	Flagella	flgN	K02399	Flagellar biosynthesis protein FlgN	0	0	0	0	0	0	0
		Protection against natural enemies	Motility	Flagella	flhA	K02400	Flagellar biosynthesis protein FlhA	1	1	1	1	1	1	1
		Protection against natural enemies	Motility	Flagella	flhB	K02401	Flagellar biosynthesis protein FlhB	0	0	0	0	0	0	0
		Protection against natural enemies	Motility	Flagella	flhC	K02402	Flagellar transcriptional activator FlhC	1	1	1	1	1	1	0
		Protection against natural enemies	Motility	Flagella	flhD	K02403	Flagellar transcriptional activator FlhD	0	0	0	0	0	0	0
		Protection against natural enemies	Motility	Flagella	fliA	K02405	RNA polymerase sigma factor FliA	1	1	1	1	1	1	1
		Protection against natural enemies	Motility	Flagella	fliC	K02406	Flagellin	0	0	0	0	0	0	0
		Protection against natural enemies	Motility	Flagella	fliD	K02407	Flagellar hook-associated protein 2	1	1	1	1	1	1	1
		Protection against natural enemies	Motility	Flagella	fliE	K02408	Flagellar hook-basal body complex protein FliE	0	0	0	0	0	0	0
		Protection against natural enemies	Motility	Flagella	fliF	K02409	Flagellar M-ring protein FliF	0	0	0	0	0	0	0
		Protection against natural enemies	Motility	Flagella	fliG	K02410	Flagellar motor switch protein FliG	1	1	1	1	1	1	1
		Protection against natural enemies	Motility	Flagella	fliH	K02411	Flagellar assembly protein FliH	1	1	1	1	1	1	1
		Protection against natural enemies	Motility	Flagella	fliI	K02412	Flagellum-specific ATP synthase	1	1	1	1	1	1	1
		Protection against natural enemies	Motility	Flagella	fliJ	K02413	Flagellar protein FliJ	1	1	1	1	1	1	1
		Protection against natural enemies	Motility	Flagella	fliK	K02414	Flagellar hook-length control protein FliK	0	0	0	0	0	0	0
		Protection against natural enemies	Motility	Flagella	fliL	K02415	Flagellar protein FliL	1	1	1	1	1	1	1
		Protection against natural enemies	Motility	Flagella	fliM	K02416	Flagellar motor switch protein FliM	0	0	0	0	0	0	0
		Protection against natural enemies	Motility	Flagella	fliN	K02417	Flagellar motor switch protein FliN	0	0	0	0	0	0	0
		Protection against natural enemies	Motility	Flagella	fliO	K02418	fliZ; flagellar protein FliO/FliZ	0	0	0	0	0	0	0
		Protection against natural enemies	Motility	Flagella	fliP	K02419	Flagellar biosynthesis protein FliP	1	1	1	1	1	1	1
		Protection against natural enemies	Motility	Flagella	fliQ	K02420	Flagellar biosynthesis protein FliQ	0	0	0	0	0	0	0
		Protection against natural enemies	Motility	Flagella	fliR	K02421	Flagellar biosynthesis protein FliR	1	1	1	1	1	1	1
		Protection against natural enemies	Motility	Flagella	fliS	K02422	Flagellar secretion chaperone FliS	0	0	0	0	0	0	0
		Protection against natural enemies	Motility	Flagella	fliT	K02423	Flagellar protein FliT	0	0	0	0	0	0	0
		Protection against natural enemies	Motility	Flagella	fliY	K02424	L-cystine transport system substrate-binding protein	1	1	1	1	1	1	0
		Protection against natural enemies	Motility	Flagella	fliZ	K02425	Regulator of sigma S factor FliZ	1	1	1	1	1	1	0
		Protection against natural enemies	Motility	Flagella	motA	K02556	Chemotaxis protein MotA	1	1	1	1	1	1	1
		Protection against natural enemies	Motility	Flagella	motB	K02557	Chemotaxis protein MotB	0	0	0	0	0	0	0
		Protection against natural enemies	Motility	Flagella	rpoD	K03086	RNA polymerase primary sigma factor	1	1	1	1	1	1	1
		Protection against natural enemies	Motility	Flagella	rpoN	K03092	RNA polymerase sigma-54 factor	1	1	1	1	1	1	1
		Protection against natural enemies	Motility	Flagella	flhE	K03516	Flagellar protein FlhE	1	1	1	1	1	1	0
		Protection against natural enemies	Motility	Flagella	flgP	K09860	Outer membrane protein FlgP	0	0	0	0	0	0	0
		Protection against natural enemies	Motility	Flagella	motD	K10565	Chemotaxis protein MotD	0	0	0	0	0	0	0
		Protection against natural enemies	Motility	Flagella	flrA, fleQ, flaK	K10941	Sigma-54 dependent transcriptional regulator, flagellar regulatory protein	0	0	0	0	0	0	0
		Protection against natural enemies	Motility	Flagella	flrC, fleR, flaM	K10943	Two-component system, response regulator FlrC	0	0	0	0	0	0	0
		Protection against natural enemies	Motility	Flagella	fliR-flhB	K13820	Flagellar biosynthesis protein FliR/FlhB	0	0	0	0	0	0	0
		Protection against natural enemies	Motility	Flagella	motX	K21217	Sodium-type polar flagellar protein MotX	0	0	0	0	0	0	0
		Protection against natural enemies	Motility	Flagella	motY	K21218	Sodium-type flagellar protein MotY	0	0	0	0	0	0	0
		Protection against natural enemies	Motility	Flagella	flgT	K24343	Flagellar H-ring protein FlgT	0	0	0	0	0	0	0
		Protection against natural enemies	Motility	Flagella	flgO	K24344	Flagellar H-ring protein FlgO	0	0	0	0	0	0	0
		Protection against natural enemies	Motility	Flagella	flgQ	K24346	Flagellar motility protein FlgQ	0	0	0	0	0	0	0
		Protection against natural enemies	Motility	Fimbriae	fimA	K07345	Major type 1 subunit fimbrin (pilin)	1	1	1	1	1	1	1
		Protection against natural enemies	Motility	Fimbriae	fimF	K07348	Minor fimbrial subunit	0	1	1	0	1	1	0
		Protection against natural enemies	Motility	Fimbriae	fimG	K07349	Minor fimbrial subunit	0	1	1	0	1	1	0
		Protection against natural enemies	Motility	Fimbriae	fimH	K07350	Minor fimbrial subunit	0	1	0	0	0	0	0
		Protection against natural enemies	Motility	Fimbriae	fimI	K07351	Fimbrial protein	0	1	0	0	0	0	0
		Protection against natural enemies	Motility	Fimbriae	fimC	K07346	Fimbrial chaperone protein	1	1	1	1	1	1	1
		Protection against natural enemies	Motility	Fimbriae	fimD, fimC	K07347	Outer membrane usher protein	1	1	1	1	1	1	1
		Protection against natural enemies	Motility	Fimbriae	fimB	K07357	Type 1 fimbriae regulatory protein FimB	0	1	1	0	1	1	0
		Protection against natural enemies	Motility	Fimbriae	fimE	K07358	Type 1 fimbriae regulatory protein FimE	0	0	0	0	0	0	0
		Protection against natural enemies	Motility	Fimbriae	fimT	K08084	Type IV fimbrial biogenesis protein FimT	0	0	0	0	0	0	1
		Protection against natural enemies	Motility	Fimbriae	fimU	K08085	Type IV fimbrial biogenesis protein FimU	0	0	0	0	0	0	0
		Protection against natural enemies	Motility	Fimbriae	sfmA	K07352	Type 1 fimbrial protein	0	0	0	0	0	0	0
		Protection against natural enemies	Motility	Fimbriae	sfmC	K07353	Fimbrial chaperone protein	0	0	0	0	0	0	0
		Protection against natural enemies	Motility	Fimbriae	sfmD	K07354	Outer membrane usher protein	0	0	0	0	1	1	0
		Protection against natural enemies	Motility	Fimbriae	sfmF	K07355	Fimbrial-like protein	0	0	0	0	0	0	0
		Protection against natural enemies	Motility	Fimbriae	sfmH	K07356	Fimbrial protein	0	0	0	0	0	0	0
		Protection against natural enemies	Motility	Fimbriae	ecpR, matA	K21963	LuxR family transcriptional regulator, Mat/Ecp fimbriae transcriptional regulator	0	0	0	0	0	0	0
		Protection against natural enemies	Motility	Fimbriae	ecpA, matB	K21964	Mat/Ecp fimbriae major subunit	0	1	1	0	0	0	0
		Protection against natural enemies	Motility	Fimbriae	ecpB, matC	K21965	Mat/Ecp fimbriae periplasmic chaperone	0	1	1	0	0	0	0
		Protection against natural enemies	Motility	Fimbriae	ecpC, matD	K21966	Mat/Ecp fimbriae outer membrane usher protein	0	1	1	0	0	0	0
		Protection against natural enemies	Motility	Fimbriae	ecpD, matE	K21967	Mat/Ecp fimbriae adhesin	0	1	1	0	0	0	0
		Protection against natural enemies	Motility	Fimbriae	ecpE, matF	K21968	Mat/Ecp fimbriae periplasmic chaperone	0	1	1	0	0	0	0
		Protection against natural enemies	Motility	Pilus	cpaB, rcpC	K02279	Pilus assembly protein CpaB	1	0	0	1	0	0	1
		Protection against natural enemies	Motility	Pilus	cpaC, rcpA	K02280	Pilus assembly protein CpaC	1	0	0	1	0	0	1
		Protection against natural enemies	Motility	Pilus	cpaD	K02281	Pilus assembly protein CpaD	0	0	0	0	0	0	0
		Protection against natural enemies	Motility	Pilus	cpaE, tadZ	K02282	Pilus assembly protein CpaE	1	0	0	1	0	0	1
		Protection against natural enemies	Motility	Pilus	cpaF, tadA	K02283	Pilus assembly protein CpaF	1	0	0	1	0	0	1
		Protection against natural enemies	Motility	Pilus	pilA	K02650	Type IV pilus assembly protein PilA	0	0	0	0	0	0	1
		Protection against natural enemies	Motility	Pilus	flp, pilA	K02651	Pilus assembly protein Flp/PilA	1	0	0	1	0	0	1
		Protection against natural enemies	Motility	Pilus	pilB	K02652	Type IV pilus assembly protein PilB	0	0	0	0	0	0	1
		Protection against natural enemies	Motility	Pilus	pilC	K02653	Type IV pilus assembly protein PilC	0	0	0	0	0	0	1
		Protection against natural enemies	Motility	Pilus	pilE	K02655	Type IV pilus assembly protein PilE	0	0	0	0	0	0	1
		Protection against natural enemies	Motility	Pilus	pilF	K02656	Type IV pilus assembly protein PilF	1	0	1	1	1	1	1
		Protection against natural enemies	Motility	Pilus	pilK	K02661	Type IV pilus assembly protein PilK	0	0	0	0	0	0	0
		Protection against natural enemies	Motility	Pilus	pilM	K02662	Type IV pilus assembly protein PilM	0	0	0	0	0	0	1
		Protection against natural enemies	Motility	Pilus	pilN	K02663	Type IV pilus assembly protein PilN	0	0	0	0	0	0	1
		Protection against natural enemies	Motility	Pilus	pilO	K02664	Type IV pilus assembly protein PilO	0	0	0	0	0	0	1
		Protection against natural enemies	Motility	Pilus	pilP	K02665	Type IV pilus assembly protein PilP	0	0	0	0	0	0	1
		Protection against natural enemies	Motility	Pilus	pilQ	K02666	Type IV pilus assembly protein PilQ	0	0	0	0	0	0	1
		Protection against natural enemies	Motility	Pilus	pilV	K02671	Type IV pilus assembly protein PilV	0	0	0	0	0	0	1
		Protection against natural enemies	Motility	Pilus	pilW	K02672	Type IV pilus assembly protein PilW	0	0	0	0	0	0	1
		Protection against natural enemies	Motility	Pilus	pilX	K02673	Type IV pilus assembly protein PilX	0	0	0	0	0	0	1
		Protection against natural enemies	Motility	Pilus	pilY1	K02674	Type IV pilus assembly protein PilY1	0	0	0	0	0	0	1
		Protection against natural enemies	Motility	Pilus	pilY2	K02675	Type IV pilus assembly protein PilY2	0	0	0	0	0	0	0
		Protection against natural enemies	Motility	Pilus	pilZ	K02676	Type IV pilus assembly protein PilZ	0	0	0	0	0	0	1
		Protection against natural enemies	Motility	Pilus	fimV	K08086	Pilus assembly protein FimV	0	0	0	0	0	0	1
		Protection against natural enemies	Motility	Pilus	tcpH	K10919	Toxin coregulated pilus biosynthesis protein H	0	0	0	0	0	0	0
		Protection against natural enemies	Motility	Pilus	tcpP	K10920	Toxin coregulated pilus biosynthesis protein P	0	0	0	0	0	0	0
		Protection against natural enemies	Motility	Pilus	tcpN, toxT;	K10923	AraC family transcriptional regulator, TCP pilus virulence regulatory protein	0	0	0	0	0	0	0
		Protection against natural enemies	Motility	Pilus	tcpB	K10931	Toxin coregulated pilus biosynthesis protein B	0	0	0	0	0	0	0
		Protection against natural enemies	Motility	Pilus	tcpC	K10932	Toxin coregulated pilus biosynthesis outer membrane protein C	0	0	0	0	1	1	0
		Protection against natural enemies	Motility	Pilus	tcpD	K10933	Toxin coregulated pilus biosynthesis protein D	0	0	0	0	1	1	0
		Protection against natural enemies	Motility	Pilus	tcpE	K10934	Toxin coregulated pilus biosynthesis protein E	0	0	0	0	1	1	0
		Protection against natural enemies	Motility	Pilus	tcpF	K10935	Toxin coregulated pilus biosynthesis protein F	0	0	0	0	0	0	0
		Protection against natural enemies	Motility	Pilus	tcpI	K10961	Toxin coregulated pilus biosynthesis protein I	0	0	0	0	0	0	0
		Protection against natural enemies	Motility	Pilus	tcpQ	K10962	Toxin coregulated pilus biosynthesis protein Q	0	0	0	0	1	1	0
		Protection against natural enemies	Motility	Pilus	tcpR	K10963	Toxin coregulated pilus biosynthesis protein R	0	0	0	0	0	0	0
		Protection against natural enemies	Motility	Pilus	tcpS	K10964	toxin coregulated pilus biosynthesis protein S	0	0	0	0	0	0	0
		Protection against natural enemies	Motility	Pilus	tcpT	K10965	Toxin coregulated pilus biosynthesis protein T	0	0	0	0	1	1	0
		Protection against natural enemies	Motility	Pilus	tcpJ	K10966	Toxin coregulated pilus biosynthesis protein J	0	0	0	0	0	0	0
		Protection against natural enemies	Motility	Pilus	traF	K12057	Conjugal transfer pilus assembly protein TraF	0	0	0	0	0	0	0
		Protection against natural enemies	Motility	Pilus	trbC	K12059	Conjugal transfer pilus assembly protein TrbC	0	0	0	0	0	0	0
		Protection against natural enemies	Motility	Pilus	traU	K12060	Conjugal transfer pilus assembly protein TraU	0	0	0	0	0	0	0
		Protection against natural enemies	Motility	Pilus	traW	K12061	Conjugal transfer pilus assembly protein TraW	0	0	0	0	0	0	0
		Protection against natural enemies	Motility	Pilus	traV	K12064	Conjugal transfer pilus assembly protein TraV	0	0	0	0	0	0	0
		Protection against natural enemies	Motility	Pilus	traB	K12065	Conjugal transfer pilus assembly protein TraB	0	0	0	0	0	0	0
		Protection against natural enemies	Motility	Pilus	traK	K12066	Conjugal transfer pilus assembly protein TraK	0	0	0	0	0	0	0
		Protection against natural enemies	Motility	Pilus	raE	K12067	Conjugal transfer pilus assembly protein TraE	0	0	0	0	0	0	0
		Protection against natural enemies	Motility	Pilus	traL	K12068	Conjugal transfer pilus assembly protein TraL	0	0	0	0	0	0	0
		Protection against natural enemies	Motility	Pilus	traA	K12069	Conjugal transfer pilus assembly protein TraA	0	0	0	0	0	0	0
		Protection against natural enemies	Motility	Pilus	traI	K12070	Conjugal transfer pilus assembly protein TraI	0	0	0	0	0	0	0
		Protection against natural enemies	Motility	Pilus	traD	K12071	Conjugal transfer pilus assembly protein TraD	1	0	1	1	0	0	0
		Protection against natural enemies	Motility	Pilus	traH	K12072	Conjugative transfer pilus assembly protein TraH	0	0	0	0	0	0	0
		Protection against natural enemies	Motility	Pilus	hofM	K12288	Pilus assembly protein HofM	1	1	1	1	1	1	0
		Protection against natural enemies	Motility	Pilus	hofN	K12289	Pilus assembly protein HofN	1	1	1	1	1	1	0
		Protection against natural enemies	Motility	Pilus	hofO	K12290	Pilus assembly protein HofO	0	1	0	0	0	0	0
		Protection against natural enemies	Motility	Pilus	hofP	K12291	Pilus assembly protein HofP	1	0	1	1	0	0	0
		Protection against natural enemies	Motility	Pilus	rcpB	K12509	Pilus assembly protein RcpB	0	0	0	0	0	0	0
		Protection against natural enemies	Motility	Pilus	bfpA	K12810	Major structural subunit of bundle-forming pilus	0	0	0	0	0	0	0
		Protection against natural enemies	Motility	Pilus	pilA	K23255	Archaeal type IV pilus assembly protein PilA	0	0	0	0	0	0	0
		Protection against natural enemies	Motility	Pilus	pilOP	K23985	Type IV pilus assembly protein PilOP	0	0	0	0	0	0	0
		Protection against natural enemies	Siderophores	Achromobactin	cbrA	K25109	Achromobactin ABC transporter periplasmic component cbrA	0	0	0	0	0	0	0
		Protection against natural enemies	Siderophores	Achromobactin	cbrB	K02016	Achromobactin transport system permease protein CbrB	1	1	1	1	1	1	0
		Protection against natural enemies	Siderophores	Achromobactin	cbrC	K02015	Achromobactin ABC transporter permease component cbrC	1	1	1	1	1	1	0
		Protection against natural enemies	Siderophores	Achromobactin	cbrD	K25130	cbrD; iron-siderophore transport system ATP-binding protein	0	0	0	0	0	0	0
		Protection against natural enemies	Siderophores	Pyochelin	pchA	K01851	Salicylate biosynthesis isochorismate synthase	0	0	0	0	0	0	0
		Protection against natural enemies	Siderophores	Pyochelin	pchB	K04782	Isochorismate pyruvate lyase	1	1	1	1	0	0	0
		Protection against natural enemies	Siderophores	Pyochelin	pchC	K12242	Pyochelin biosynthesis protein PchC	0	0	0	0	0	0	0
		Protection against natural enemies	Siderophores	Pyochelin	pchD	K12238	Salicylate---[aryl-carrier protein] ligase	0	0	0	0	0	0	0
		Protection against natural enemies	Siderophores	Pyochelin	pchE	K12239	L-cysteine---[L-cysteinyl-carrier protein] ligase PchE	0	0	0	0	0	0	0
		Protection against natural enemies	Siderophores	Pyochelin	pchF	K12240	L-cysteine---[L-cysteinyl-carrier protein] ligase PchF	0	0	0	0	0	0	0
		Protection against natural enemies	Siderophores	Pyochelin	pchG	K12241	Pyochelin biosynthesis protein PchG	0	0	0	0	0	0	0
		Protection against natural enemies	Siderophores	Pyochelin	pchR	K12243	AraC family transcriptional regulator, transcriptional activator of the genes for pyochelin and ferripyochelin receptors	0	0	0	0	0	0	0
		Protection against natural enemies	Siderophores	Enterobactin	entC	K02361	Isochorismate synthase	1	1	1	1	0	0	1
		Protection against natural enemies	Siderophores	Enterobactin	entE	K02363	2,3-dihydroxybenzoate---[aryl-carrier protein] ligase	1	1	1	1	0	0	1
		Protection against natural enemies	Siderophores	Enterobactin	entB	K01252	Bifunctional isochorismate lyase / aryl carrier protein	1	1	1	1	0	0	1
		Protection against natural enemies	Siderophores	Enterobactin	entA	K00216	2,3-dihydro-2,3-dihydroxybenzoate dehydrogenase	1	1	1	1	0	0	1
		Protection against natural enemies	Siderophores	Enterobactin	entD	K02362	Enterobactin synthetase component D	1	1	1	1	0	0	0
		Protection against natural enemies	Siderophores	Enterobactin	entF	K02364	L-serine---[L-seryl-carrier protein] ligase	1	1	1	1	0	0	1
		Protection against natural enemies	Siderophores	Enterobactin	entS	K08225	MFS transporter, ENTS family, enterobactin (siderophore) exporter	1	1	1	1	0	0	0
		Protection against natural enemies	Siderophores	Enterobactin	fepB	K23185	Ferric enterobactin transport system substrate-binding protein	1	1	1	1	0	0	0
		Protection against natural enemies	Siderophores	Enterobactin	fepD	K23186	Iron-siderophore transport system permease protein	1	1	1	1	0	0	0
		Protection against natural enemies	Siderophores	Enterobactin	fepC	K23188	Iron-siderophore transport system ATP-binding protein	1	1	1	1	0	0	0
		Protection against natural enemies	Siderophores	Enterobactin	fepA	K19611	Ferric enterobactin receptor	1	1	1	1	0	0	1
		Protection against natural enemies	Siderophores	Enterobactin	fes	K07214	Iron(III)-enterobactin esterase	1	1	1	1	0	0	0
		Protection against natural enemies	Siderophores	Enterobactin	fepB	K18895	Ferric enterobactin transport system substrate-binding protein	0	0	0	0	0	0	0
		Protection against natural enemies	Siderophores	Enterobactin	pfeE	K23722	Iron(III)-enterobactin esterase	0	0	0	0	0	0	0
		Protection against natural enemies	Siderophores	Enterobactin	iroB	K23725	Enterobactin C-glucosyltransferase	0	0	0	0	0	0	0
		Protection against natural enemies	Siderophores	Hemophore	hasA	K12545	Heme acquisition protein HasA, hemophore HasA	0	0	0	0	0	0	0
		Protection against natural enemies	Siderophores	Hemophore	hasR	K16152	Heme acquisition protein HasR, hemophore HasA outer membrane receptor HasR	0	0	0	0	0	0	0
		Protection against natural enemies	Siderophores	Hemophore	has	K20467	heme-binding protein	0	0	0	0	0	0	0
		Protection against natural enemies	Siderophores	Pyoverdine	pvdA	K10531	L-ornithine N5-monooxygenase	0	0	0	0	0	0	0
		Protection against natural enemies	Siderophores	Pyoverdine	pvdE	K06160	Putative pyoverdin transport system ATP-binding/permease protein	0	0	0	0	0	0	0
		Protection against natural enemies	Siderophores	Pyoverdine	fpvA	K16088	Outer-membrane receptor for ferric coprogen and ferric-rhodotorulic acid	1	1	1	1	1	1	1
		Protection against natural enemies	Siderophores	Pyoverdine	pvcA	K22952	L-tyrosine isonitrile synthase	0	0	1	0	0	0	0
		Protection against natural enemies	Siderophores	Pyoverdine	pvcB	K22874	L-tyrosine isonitrile desaturase/decarboxylase	0	0	1	0	0	0	0
		Protection against natural enemies	Siderophores	Pyoverdine	pvcC	K25524	Paerucumarin biosynthesis protein PvcC	0	0	0	0	0	0	0
		Protection against natural enemies	Siderophores	Aerobactin	iucA	K03894	N2-citryl-N6-acetyl-N6-hydroxylysine synthase	1	1	1	1	0	0	0
		Protection against natural enemies	Siderophores	Aerobactin	iucC	K03895	Aerobactin synthase	1	1	1	1	0	0	0
		Protection against natural enemies	Siderophores	Aerobactin	iucB	K03896	Acetyl CoA:N6-hydroxylysine acetyl transferase	0	0	0	0	0	0	0
		Protection against natural enemies	Siderophores	Aerobactin	iucD	K03897	Lysine N6-hydroxylase	1	1	1	1	1	1	0
		Protection against natural enemies	Siderophores	Colicin	cvpA	K03558	Membrane protein required for colicin V production	1	1	1	1	1	1	1
		Protection against natural enemies	Siderophores	Colicin	tolA	K03646	Colicin import membrane protein	0	0	0	0	0	0	1
		Protection against natural enemies	Siderophores	Colicin	cfrA	K16089	Outer membrane receptor for ferrienterochelin and colicins	0	1	1	0	1	1	1
		Protection against natural enemies	Adhesion	Adhesin	SN	K06548	Sialoadhesin	0	0	0	0	0	0	0
		Protection against natural enemies	Adhesion	Adhesin	yadA	K12341	Adhesin YadA	0	0	0	0	0	0	0
		Protection against natural enemies	Adhesion	Adhesin	yadB_C	K12342	Adhesin YadB/C	0	0	0	0	0	0	0
		Protection against natural enemies	Adhesion	Adhesin	papG	K12522	Adhesin PapG	0	0	0	0	0	0	0
		Protection against natural enemies	Adhesion	Adhesin	lapC	K12542	Membrane fusion protein, adhesin transport system	1	1	0	1	1	1	0
		Protection against natural enemies	Adhesion	Adhesin	lapE	K12543	Outer membrane protein, adhesin transport system	1	1	0	1	1	1	0
		Protection against natural enemies	Adhesion	Adhesin	hsf	K12690	Adhesin Hsf	0	0	0	0	0	0	0
		Protection against natural enemies	Adhesion	Adhesin	yeeJ	K13735	Adhesin/invasin	0	0	0	0	0	0	0
		Protection against natural enemies	Adhesion	Adhesin	ADH112	K13969	Adhesin	0	0	0	0	0	0	0
		Protection against natural enemies	Adhesion	Adhesin	bmaC	K19231	Fibronectin-binding autotransporter adhesin	0	0	0	0	0	0	0
		Protection against natural enemies	Adhesion	Adhesin	btaE	K19232	Hyaluronate-binding autotransporter adhesin	0	0	0	0	0	0	0
		Protection against natural enemies	Adhesion	Adhesin	btaF	K19233	ECM component-binding autotransporter adhesin	0	0	0	0	0	0	0
		Protection against natural enemies	Adhesion	Adhesin	sadA	K21449	Trimeric autotransporter adhesin	0	0	0	0	0	0	1
		Protection against natural enemies	Adhesion	Adhesin	ZAN	K24831	Zonadhesin	0	0	0	0	0	0	0
		Protection against natural enemies	Biofilm	Biofilm	trpE	K01657	Anthranilate synthase component I	0	0	0	0	0	0	0
		Protection against natural enemies	Biofilm	Biofilm	E4.6.1.1	K01768	Adenylate cyclase	0	0	0	0	1	1	1
		Protection against natural enemies	Biofilm	Biofilm	fliA	K02405	WhiG; RNA polymerase sigma factor FliA	0	0	0	0	0	0	0
		Protection against natural enemies	Biofilm	Biofilm	pilG	K02657	Twitching motility two-component system response regulator PilG	0	0	0	0	0	0	0
		Protection against natural enemies	Biofilm	Biofilm	pilH	K02658	Twitching motility two-component system response regulator PilH	0	0	0	0	0	0	0
		Protection against natural enemies	Biofilm	Biofilm	pilI	K02659	Twitching motility protein PilI	0	0	0	0	0	0	1
		Protection against natural enemies	Biofilm	Biofilm	pilJ	K02660	Twitching motility protein PilJ	0	0	0	0	0	0	1
		Protection against natural enemies	Biofilm	Biofilm	csrA	K03563	Carbon storage regulator	1	1	1	1	1	1	1
		Protection against natural enemies	Biofilm	Biofilm	cpdA	K03651	3',5'-cyclic-AMP phosphodiesterase	1	1	1	1	1	1	0
		Protection against natural enemies	Biofilm	Biofilm	chpA	K06596	Chemosensory pili system protein ChpA (sensor histidine kinase/response regulator)	0	0	0	0	0	0	0
		Protection against natural enemies	Biofilm	Biofilm	chpC	K06598	Chemosensory pili system protein ChpC	0	0	0	0	0	0	0
		Protection against natural enemies	Biofilm	Biofilm	barA	K07678	gacS, varS; two-component system, NarL family, sensor histidine kinase BarA	1	1	1	1	1	1	0
		Protection against natural enemies	Biofilm	Biofilm	uvrY	K07689	gacA, varA; two-component system, NarL family, invasion response regulator UvrY	1	1	1	1	1	1	1
		Protection against natural enemies	Biofilm	Biofilm	crp	K10914	CRP/FNR family transcriptional regulator, cyclic AMP receptor protein	1	1	1	1	1	1	1
		Protection against natural enemies	Biofilm	Biofilm	flrA, fleQ, flaK	K10941	Sigma-54 dependent transcriptional regulator, flagellar regulatory protein	0	0	0	0	0	0	1
		Protection against natural enemies	Biofilm	Biofilm	wspR	K11444	Two-component system, chemotaxis family, response regulator WspR	0	0	0	0	0	0	0
		Protection against natural enemies	Biofilm	Biofilm	impL	K11891	vasK, icmF; type VI secretion system protein ImpL	0	0	0	0	0	0	0
		Protection against natural enemies	Biofilm	Biofilm	impH	K11895	vasB; type VI secretion system protein ImpH	0	0	0	0	0	0	0
		Protection against natural enemies	Biofilm	Biofilm	impA	K11902	Type VI secretion system protein ImpA	0	0	0	0	0	0	0
		Protection against natural enemies	Biofilm	Biofilm	hcp	K11903	Type VI secretion system secreted protein Hcp	0	0	0	0	0	0	0
		Protection against natural enemies	Biofilm	Biofilm	vasG	K11907	clpV; type VI secretion system protein VasG	0	0	0	0	0	0	0
		Protection against natural enemies	Biofilm	Biofilm	ppkA	K11912	Serine/threonine-protein kinase PpkA	0	0	0	0	0	0	0
		Protection against natural enemies	Biofilm	Biofilm	stp1	K11915	pppA; serine/threonine protein phosphatase Stp1	0	0	0	0	0	0	0
		Protection against natural enemies	Biofilm	Biofilm	rfbF	K12990	rhlC; rhamnosyltransferase	0	1	0	0	0	0	0
		Protection against natural enemies	Biofilm	Biofilm	lasI	K13060	Acyl homoserine lactone synthase	0	0	0	0	0	0	0
		Protection against natural enemies	Biofilm	Biofilm	rhlI	K13061	phzI, solI, cepI, tofI; acyl homoserine lactone synthase	1	0	0	1	0	0	0
		Protection against natural enemies	Biofilm	Biofilm	wspA	K13487	Methyl-accepting chemotaxis protein WspA	0	0	0	0	0	0	0
		Protection against natural enemies	Biofilm	Biofilm	wspB	K13488	Chemotaxis-related protein WspB	0	0	0	0	0	0	0
		Protection against natural enemies	Biofilm	Biofilm	wspD	K13489	Chemotaxis-related protein WspD	0	0	0	0	0	0	0
		Protection against natural enemies	Biofilm	Biofilm	wspE	K13490	Two-component system, chemotaxis family, sensor histidine kinase and response regulator WspE	0	0	0	0	0	0	0
		Protection against natural enemies	Biofilm	Biofilm	wspF	K13491	Two-component system, chemotaxis family, response regulator WspF	0	0	0	0	0	0	0
		Protection against natural enemies	Biofilm	Biofilm	algA	K16011	xanB, rfbA, wbpW, pslB; mannose-1-phosphate guanylyltransferase / mannose-6-phosphate isomeras	0	0	0	0	0	0	1
		Protection against natural enemies	Biofilm	Biofilm	pqsH	K17940	2-heptyl-3-hydroxy-4(1H)-quinolone synthase	0	0	0	0	0	0	0
		Protection against natural enemies	Biofilm	Biofilm	pqsA	K18000	Anthranilate-CoA ligase	0	0	0	0	0	0	0
		Protection against natural enemies	Biofilm	Biofilm	pqsD	K18003	Anthraniloyl-CoA anthraniloyltransferase	0	0	0	0	0	0	0
		Protection against natural enemies	Biofilm	Biofilm	rhlR	K18099	phzR; LuxR family transcriptional regulator, quorum-sensing system regulator RhlR	0	0	0	0	0	0	0
		Protection against natural enemies	Biofilm	Biofilm	rhlA	K18100	Rhamnosyltransferase subunit A	0	0	0	0	0	0	0
		Protection against natural enemies	Biofilm	Biofilm	rhlB	K18101	Rhamnosyltransferase subunit B	0	0	0	0	0	0	0
		Protection against natural enemies	Biofilm	Biofilm	lasR	K18304	LuxR family transcriptional regulator, quorum-sensing system regulator LasR	0	0	0	0	0	0	0
		Protection against natural enemies	Biofilm	Biofilm	alg44	K19291	Mannuronan synthase	0	0	0	0	0	0	0
		Protection against natural enemies	Biofilm	Biofilm	mvfR	K19735	pqsR; LysR family transcriptional regulator, quorum-sensing system regulator MvfR	0	0	0	0	0	0	0
		Protection against natural enemies	Biofilm	Biofilm	lecA	K20258	PA-I galactophilic lectin	0	1	0	0	0	0	0
		Protection against natural enemies	Biofilm	Biofilm	lecB	K20259	PA-IIL fucose-binding lectin	0	0	0	0	0	0	0
		Protection against natural enemies	Biofilm	Biofilm	exsA	K20968	AraC family transcriptional regulator, exoenzyme S synthesis regulatory protein ExsA	0	0	0	0	0	0	0
		Protection against natural enemies	Biofilm	Biofilm	rsmY	K20969	Small regulatory RNA RsmY	0	0	0	0	0	0	0
		Protection against natural enemies	Biofilm	Biofilm	rsmZ	K20970	Small regulatory RNA RsmZ	0	0	0	0	0	0	0
		Protection against natural enemies	Biofilm	Biofilm	ladS	K20971	Two-component system, sensor histidine kinase LadS	0	0	0	0	0	0	0
		Protection against natural enemies	Biofilm	Biofilm	retS	K20972	Two-component system, sensor histidine kinase RetS	0	0	0	0	0	0	0
		Protection against natural enemies	Biofilm	Biofilm	sagS	K20973	Two-component system, sensor histidine kinase SagS	0	0	0	0	0	0	0
		Protection against natural enemies	Biofilm	Biofilm	hptB	K20976	Histidine phosphotransfer protein HptB	0	0	0	0	0	0	0
		Protection against natural enemies	Biofilm	Biofilm	hsbR	K20977	Two-component system, HptB-dependent secretion and biofilm response regulator	0	0	0	0	0	0	0
		Protection against natural enemies	Biofilm	Biofilm	hsbA	K20978	HptB-dependent secretion and biofilm anti anti-sigma factor	0	0	0	0	0	0	0
		Protection against natural enemies	Biofilm	Biofilm	pslD	K20987	Polysaccharide biosynthesis/export protein PslD	0	0	0	0	0	0	0
		Protection against natural enemies	Biofilm	Biofilm	pslA	K20997	Polysaccharide biosynthesis protein PslA	0	0	0	0	0	0	0
		Protection against natural enemies	Biofilm	Biofilm	pslE	K20998	Polysaccharide biosynthesis protein PslE	0	0	0	0	0	0	0
		Protection against natural enemies	Biofilm	Biofilm	pslF	K20999	Polysaccharide biosynthesis protein PslF	0	0	0	0	0	0	0
		Protection against natural enemies	Biofilm	Biofilm	pslG	K21000	Polysaccharide biosynthesis protein PslG	0	0	0	0	0	0	0
		Protection against natural enemies	Biofilm	Biofilm	pslH	K21001	Polysaccharide biosynthesis protein PslH	0	0	0	0	0	0	0
		Protection against natural enemies	Biofilm	Biofilm	pslI	K21002	Polysaccharide biosynthesis protein PslI	0	0	0	0	0	0	0
		Protection against natural enemies	Biofilm	Biofilm	pslJ	K21003	Polysaccharide biosynthesis protein PslJ	0	0	0	0	0	0	0
		Protection against natural enemies	Biofilm	Biofilm	pslK	K21004	Polysaccharide biosynthesis protein PslK	0	0	0	0	0	0	0
		Protection against natural enemies	Biofilm	Biofilm	pslL	K21005	Polysaccharide biosynthesis protein PslL	0	0	0	0	0	0	0
		Protection against natural enemies	Biofilm	Biofilm	pelA	K21006	Polysaccharide biosynthesis protein PelA	0	0	0	0	0	0	0
		Protection against natural enemies	Biofilm	Biofilm	pelB	K21007	Polysaccharide biosynthesis protein PelB	0	0	0	0	0	0	0
		Protection against natural enemies	Biofilm	Biofilm	pelC	K21008	Polysaccharide biosynthesis protein PelC	0	0	0	0	0	0	0
		Protection against natural enemies	Biofilm	Biofilm	pelD	K21009	Polysaccharide biosynthesis protein PelD	0	0	0	0	0	0	0
		Protection against natural enemies	Biofilm	Biofilm	pelE	K21010	Polysaccharide biosynthesis protein PelE	0	0	0	0	0	0	0
		Protection against natural enemies	Biofilm	Biofilm	pelF	K21011	Polysaccharide biosynthesis protein PelF	0	0	0	0	0	0	0
		Protection against natural enemies	Biofilm	Biofilm	pelG	K21012	Polysaccharide biosynthesis protein PelG	0	0	0	0	0	0	0
		Protection against natural enemies	Biofilm	Biofilm	sadC	K21019	Diguanylate cyclase	0	0	0	0	0	0	0
		Protection against natural enemies	Biofilm	Biofilm	siaD	K21020	Diguanylate cyclase	0	0	0	0	0	0	0
		Protection against natural enemies	Biofilm	Biofilm	tpbB	K21021	Diguanylate cyclase	1	1	1	1	1	1	0
		Protection against natural enemies	Biofilm	Biofilm	roeA	K21022	Diguanylate cyclase	0	0	0	0	0	0	0
		Protection against natural enemies	Biofilm	Biofilm	mucR	K21023	Diguanylate cyclase	0	0	0	0	0	0	0
		Protection against natural enemies	Biofilm	Biofilm	bifA	K21024	c-di-GMP phosphodiesterase	0	0	0	0	0	0	0
		Protection against natural enemies	Biofilm	Biofilm	fimX	K21025	Multidomain signaling protein FimX	0	0	0	0	0	0	1
		Protection against natural enemies	Biofilm	Biofilm	fimW	K23127	Cyclic-di-GMP-binding protein	0	0	0	0	0	0	0
		Protection against natural enemies	Biofilm	Biofilm	pslC	K25205	Polysaccharide biosynthesis protein PslC	0	0	0	0	0	0	0
		Protection against natural enemies	Biofilm	Biofilm	pgaA	K11935	Biofilm PGA synthesis protein PgaA	0	1	0	0	0	0	1
		Protection against natural enemies	Biofilm	Biofilm	pgaD	K11937	Biofilm PGA synthesis protein PgaD	0	1	0	0	0	0	1
		Protection against natural enemies	Biofilm	Biofilm	bssS	K12148	Biofilm regulator BssS	1	1	1	1	1	1	0
		Protection against natural enemies	Biofilm	Biofilm	mcbA	K13650	MqsR-controlled colanic acid and biofilm protein A	0	1	0	0	0	0	0
		Protection against natural enemies	Biofilm	Biofilm	mcbR	K13654	GntR family transcriptional regulator, colanic acid and biofilm gene transcriptional regulator	0	1	0	0	0	0	0
		Protection against natural enemies	Biofilm	Biofilm	tabA	K19334	Biofilm protein TabA	0	1	0	0	1	1	0
		Protection against natural enemies	Biofilm	Biofilm	bdcA	K19336	Cyclic-di-GMP-binding biofilm dispersal mediator protein	0	0	0	0	0	0	0
		Protection against natural enemies	Biofilm	Biofilm	slrR	K19417	HTH-type transcriptional regulator, biofilm formation regulator	0	0	0	0	0	0	0
		Protection against natural enemies	Biofilm	Biofilm	sinR	K19449	XRE family transcriptional regulator, master regulator for biofilm formation	0	0	0	0	0	0	0
		Protection against natural enemies	Biofilm	Biofilm	bssR	K19688	Biofilm regulator BssR	0	1	0	0	0	0	0
		Protection against natural enemies	Biofilm	Biofilm	vpsT	K20918	LuxR family transcriptional regulator, positive regulator of biofilm formation	0	0	0	0	0	0	0
		Protection against natural enemies	Biofilm	Biofilm	vpsR, cpsR	K20919	Sigma-54 dependent transcriptional regulator, positive regulator of biofilm formation	0	0	0	0	0	0	0
		Protection against natural enemies	Biofilm	Biofilm	rbmC	K20952	Rugosity and biofilm structure modulator C	0	0	0	0	0	0	0
		Protection against natural enemies	Biofilm	Biofilm	rbmA	K20953	Rugosity and biofilm structure modulator A	0	0	0	0	0	0	0
		Protection against natural enemies	Biofilm	Biofilm	hsbR	K20977	Two-component system, HptB-dependent secretion and biofilm response regulator	0	0	0	0	0	0	0
		Protection against natural enemies	Biofilm	Biofilm	icaR	K21453	TetR/AcrR family transcriptional regulator, biofilm operon repressor	0	0	0	0	0	0	0
		Protection against natural enemies	Biofilm	Biofilm	ariR	K21976	Probable RcsB/C two-component-system connector, global regulator of biofilm formation and acid-resistance	1	1	0	1	1	1	0
		Protection against natural enemies	Biofilm	Biofilm	rcdA	K23778	TetR/AcrR family transcriptional regulator, regulator of biofilm formation and stress response	0	1	0	0	0	0	0
		Protection against natural enemies	Secretion System	Type II Secretion System	comEA	K02237	Competence protein ComEA	1	1	1	1	1	1	0
		Protection against natural enemies	Secretion System	Type II Secretion System	comEB	K01493	dCMP deaminase	0	0	0	0	0	0	0
		Protection against natural enemies	Secretion System	Type II Secretion System	comEC	K02238	Competence protein ComEC	1	1	1	1	1	1	1
		Protection against natural enemies	Secretion System	Type II Secretion System	comER	K02239	Competence protein ComER	0	0	0	0	0	0	0
		Protection against natural enemies	Secretion System	Type II Secretion System	comFA	K02240	Competence protein ComFA	0	0	0	0	0	0	0
		Protection against natural enemies	Secretion System	Type II Secretion System	comFB	K02241	Competence protein ComFB	0	0	0	0	0	0	0
		Protection against natural enemies	Secretion System	Type II Secretion System	comFC	K02242	Competence protein ComFC	0	0	0	0	0	0	0
		Protection against natural enemies	Secretion System	Type II Secretion System	comGA	K02243	Competence protein ComGA	0	0	0	0	0	0	0
		Protection against natural enemies	Secretion System	Type II Secretion System	comGB	K02244	Competence protein ComGB	0	0	0	0	0	0	0
		Protection against natural enemies	Secretion System	Type II Secretion System	comGC	K02245	Competence protein ComGC	0	0	0	0	0	0	0
		Protection against natural enemies	Secretion System	Type II Secretion System	comGD	K02246	Competence protein ComGD	0	0	0	0	0	0	0
		Protection against natural enemies	Secretion System	Type II Secretion System	comGE	K02247	Competence protein ComGE	0	0	0	0	0	0	0
		Protection against natural enemies	Secretion System	Type II Secretion System	comGF	K02248	Competence protein ComGF	0	0	0	0	0	0	0
		Protection against natural enemies	Secretion System	Type II Secretion System	comGG	K02249	Competence protein ComGG	0	0	0	0	0	0	0
		Protection against natural enemies	Secretion System	Type II Secretion System	comC	K02236	Leader peptidase (prepilin peptidase) / N-methyltransferase	0	0	0	0	0	0	0
		Protection against natural enemies	Secretion System	Type II Secretion System	comK	K02250	Competence protein ComK	0	0	0	0	0	0	0
		Protection against natural enemies	Secretion System	Type II Secretion System	comQ	K02251	Competence protein ComQ	0	0	0	0	0	0	0
		Protection against natural enemies	Secretion System	Type II Secretion System	comS	K02252	Competence protein ComS	0	0	0	0	0	0	0
		Protection against natural enemies	Secretion System	Type II Secretion System	comX	K02253	Competence protein ComX	0	0	0	0	0	0	0
		Protection against natural enemies	Secretion System	Type II Secretion System	comZ	K02254	Competence protein ComZ	0	0	0	0	0	0	0
		Protection against natural enemies	Secretion System	Type II Secretion System	tadB	K12510	Tight adherence protein B	1	0	0	1	0	0	1
		Protection against natural enemies	Secretion System	Type II Secretion System	tadC	K12511	Tight adherence protein C	1	0	0	1	0	0	1
		Protection against natural enemies	Secretion System	Type II Secretion System	tadD	K12512	Tight adherence protein D	1	0	0	1	0	0	0
		Protection against natural enemies	Secretion System	Type II Secretion System	tadE	K12513	Tight adherence protein E	1	0	0	1	0	0	0
		Protection against natural enemies	Secretion System	Type II Secretion System	tadF	K12514	Tight adherence protein F	1	0	0	1	0	0	0
		Protection against natural enemies	Secretion System	Type II Secretion System	tadG	K12515	Tight adherence protein G	1	0	0	1	0	0	0
		Protection against natural enemies	Secretion System	Type II Secretion System	gspD	K02453	General secretion pathway protein D	0	1	1	0	1	1	1
		Protection against natural enemies	Secretion System	Type II Secretion System	gspS	K02465	General secretion pathway protein S	0	0	1	0	0	0	0
		Protection against natural enemies	Secretion System	Type II Secretion System	gspC	K02452	General secretion pathway protein C	0	1	0	0	1	1	1
		Protection against natural enemies	Secretion System	Type II Secretion System	gspF	K02455	General secretion pathway protein F	0	1	1	0	1	1	1
		Protection against natural enemies	Secretion System	Type II Secretion System	gspG	K02456	General secretion pathway protein G	0	1	1	0	1	1	1
		Protection against natural enemies	Secretion System	Type II Secretion System	gspH	K02457	General secretion pathway protein H	0	1	1	0	1	1	1
		Protection against natural enemies	Secretion System	Type II Secretion System	gspI	K02458	General secretion pathway protein I	0	1	1	0	1	1	1
		Protection against natural enemies	Secretion System	Type II Secretion System	gspJ	K02459	General secretion pathway protein J	0	1	1	0	1	1	1
		Protection against natural enemies	Secretion System	Type II Secretion System	gspK	K02460	General secretion pathway protein K	0	1	1	0	1	1	1
		Protection against natural enemies	Secretion System	Type II Secretion System	gspL	K02461	General secretion pathway protein L	0	1	1	0	1	1	1
		Protection against natural enemies	Secretion System	Type II Secretion System	gspM	K02462	General secretion pathway protein M	0	1	0	0	1	1	1
		Protection against natural enemies	Secretion System	Type II Secretion System	gspE	K02454	General secretion pathway protein E	0	1	1	0	1	1	1
		Protection against natural enemies	Secretion System	Type II Secretion System	gspO	K02464	General secretion pathway protein O	1	1	0	1	0	0	0
		Protection against natural enemies	Secretion System	Type III Secretion System	bteA	K15126	Type III secretion system cytotoxic effector protein	0	0	0	0	0	0	0
		Protection against natural enemies	Secretion System	Type III Secretion System	prgJ	K22487	Type III secretion system protein	0	0	0	0	1	1	0
		Protection against natural enemies	Secretion System	Type III Secretion System	prgH	K22488	Type III secretion system protein	0	0	0	0	1	1	0
		Protection against natural enemies	Secretion System	Type III Secretion System	invG	K22504	Type III secretion system outer membrane ring protein	0	0	0	0	1	1	0
		Protection against natural enemies	Secretion System	Type III Secretion System	prgK	K22505	Type III secretion system inner membrane ring protein	0	0	0	0	1	1	0
		Protection against natural enemies	Secretion System	Type III Secretion System	spaL	K22506	Type III secretion system ATPase	0	0	0	0	1	1	0
		Protection against natural enemies	Secretion System	Type III Secretion System	spaP	K22507	Type III secretion system export apparatus protein	0	0	0	0	1	1	0
		Protection against natural enemies	Secretion System	Type III Secretion System	spaQ	K22508	Type III secretion system export apparatus protein	0	0	0	0	1	1	0
		Protection against natural enemies	Secretion System	Type III Secretion System	spaR	K22509	Type III secretion system export apparatus protein	0	0	0	0	1	1	0
		Protection against natural enemies	Secretion System	Type III Secretion System	spaS	K22510	Type III secretion system export apparatus switch protein	0	0	0	0	1	1	0
		Protection against natural enemies	Secretion System	Type III Secretion System	invE	K22511	Type III secretion system protein	0	0	0	0	1	1	0
		Protection against natural enemies	Secretion System	Type III Secretion System	spaK	K22512	Type III secretion system chaperone	0	0	0	0	1	1	0
		Protection against natural enemies	Secretion System	Type III Secretion System	spaM	K22513	Type III secretion system protein	0	0	0	0	0	0	0
		Protection against natural enemies	Secretion System	Type III Secretion System	spaN	K22514	Type III secretion system protein	0	0	0	0	0	0	0
		Protection against natural enemies	Secretion System	Type III Secretion System	escI	K23661	Type III secretion system protein	0	0	0	0	0	0	0
		Protection against natural enemies	Secretion System	Type III Secretion System	sseK3	K23943	Type III secretion system effector arginine glycosyltransferase	0	0	0	0	0	0	0
		Protection against natural enemies	Secretion System	Type III Secretion System	sseK1	K23944	Type III secretion system effector arginine glycosyltransferase	0	0	0	0	0	0	0
		Protection against natural enemies	Secretion System	Type III Secretion System	sseK2	K23945	Type III secretion system effector	0	0	0	0	0	0	0
		Protection against natural enemies	Secretion System	Type III Secretion System	yscC, sctC, ssaC	K03219	Type III secretion protein C	0	0	0	0	0	0	0
		Protection against natural enemies	Secretion System	Type III Secretion System	yscD, sctD, ssaD	K03220	Type III secretion protein D	0	0	0	0	0	0	0
		Protection against natural enemies	Secretion System	Type III Secretion System	yscF, sctF, ssaG, prgI	K03221	Type III secretion protein F	0	0	0	0	1	1	0
		Protection against natural enemies	Secretion System	Type III Secretion System	yscI, sctI	K04053	Type III secretion protein I	0	0	0	0	0	0	0
		Protection against natural enemies	Secretion System	Type III Secretion System	yscJ, sctJ, hrcJ, ssaJ	K03222	Type III secretion protein J	0	0	0	0	0	0	0
		Protection against natural enemies	Secretion System	Type III Secretion System	yscK, sctK	K04054	Type III secretion protein K	0	0	0	0	0	0	0
		Protection against natural enemies	Secretion System	Type III Secretion System	yscL, sctL	K03223	Type III secretion protein L	0	0	0	0	0	0	0
		Protection against natural enemies	Secretion System	Type III Secretion System	yscN, sctN, hrcN, ssaN	K03224	ATP synthase in type III secretion protein N	0	0	0	0	0	0	0
		Protection against natural enemies	Secretion System	Type III Secretion System	yscO, sctO	K04056	Type III secretion protein O	0	0	0	0	0	0	0
		Protection against natural enemies	Secretion System	Type III Secretion System	yscP, sctP	K04057	Type III secretion protein P	0	0	0	0	0	0	0
		Protection against natural enemies	Secretion System	Type III Secretion System	yscQ, sctQ, hrcQ, ssaQ, spaO	K03225	Type III secretion protein Q	0	0	0	0	1	1	0
		Protection against natural enemies	Secretion System	Type III Secretion System	yscR, sctR, hrcR, ssaR	K03226	Type III secretion protein R	0	0	0	0	0	0	0
		Protection against natural enemies	Secretion System	Type III Secretion System	yscS, sctS, hrcS, ssaS	K03227	Type III secretion protein S	0	0	0	0	0	0	0
		Protection against natural enemies	Secretion System	Type III Secretion System	yscT, sctT, hrcT, ssaT	K03228	Type III secretion protein T	0	0	0	0	0	0	0
		Protection against natural enemies	Secretion System	Type III Secretion System	yscU, sctU, hrcU, ssaU	K03229	Type III secretion protein U	0	0	0	0	0	0	0
		Protection against natural enemies	Secretion System	Type III Secretion System	yscV, sctV, hrcV, ssaV, invA	K03230	Type III secretion protein V	0	0	0	0	1	1	0
		Protection against natural enemies	Secretion System	Type III Secretion System	yscW, sctW	K04058	Type III secretion protein W	0	0	0	0	0	0	0
		Protection against natural enemies	Secretion System	Type III Secretion System	yscX, sctX	K04059	Type III secretion protein X	0	0	0	0	0	0	0
		Protection against natural enemies	Secretion System	Type III Secretion System	yscA, sctA	K04048	Type III secretion protein A	0	0	0	0	0	0	0
		Protection against natural enemies	Secretion System	Type III Secretion System	yscB, sctB	K04049	Type III secretion protein B	0	0	0	0	0	0	0
		Protection against natural enemies	Secretion System	Type III Secretion System	yscE, sctE;	K04050	Type III secretion protein E	0	0	0	0	0	0	0
		Protection against natural enemies	Secretion System	Type III Secretion System	yscG, sctG	K04051	Type III secretion protein G	0	0	0	0	0	0	0
		Protection against natural enemies	Secretion System	Type III Secretion System	yscH, sctH	K04052	Type III secretion protein H	0	0	0	0	0	0	0
		Protection against natural enemies	Secretion System	Type III Secretion System	yscM, sctM	K04055	Type III secretion protein M	0	0	0	0	0	0	0
		Protection against natural enemies	Secretion System	Type III Secretion System	yscY, sctY	K04060	Type III secretion protein Y	0	0	0	0	0	0	0
		Protection against natural enemies	Secretion System	Type III Secretion System	hrpB1	K18373	Type III secretion protein HrpB1	0	0	0	0	0	0	0
		Protection against natural enemies	Secretion System	Type III Secretion System	hrpB2	K18374	Type III secretion inner rod protein HrpB2	0	0	0	0	0	0	0
		Protection against natural enemies	Secretion System	Type III Secretion System	hrpE	K18375	Type III secretion hrp pilus HrpE	0	0	0	0	0	0	0
		Protection against natural enemies	Secretion System	Type III Secretion System	hrpF	K18376	Type III secretion translocon protein HrpF	0	0	0	0	0	0	0
		Protection against natural enemies	Secretion System	Type III Secretion System	hpa2	K18377	Lysozyme-related protein Hpa2	0	0	0	0	0	0	0
		Protection against natural enemies	Secretion System	Type III Secretion System	hpa1	K18378	Type III secretion harpin protein Hpa1	0	0	0	0	0	0	0
		Protection against natural enemies	Secretion System	Type III Secretion System	hpaA	K18379	Type III secretion regulatory protein HpaA	0	0	0	0	0	0	0
		Protection against natural enemies	Secretion System	Type III Secretion System	hpaB	K18380	Type III secretion control protein HpaB	0	0	0	0	0	0	0
		Protection against natural enemies	Secretion System	Type III Secretion System	hpaC	K18381	Type III secretion control protein HpaP	0	0	0	0	0	0	0
		Protection against natural enemies	Secretion System	Type IV secretion system	virB1	K03194	Type IV secretion system protein VirB1	0	0	0	0	0	0	1
		Protection against natural enemies	Secretion System	Type IV secretion system	virB10, lvhB10	K03195	Type IV secretion system protein VirB10	0	0	0	0	0	0	1
		Protection against natural enemies	Secretion System	Type IV secretion system	virB11, lvhB11	K03196	Type IV secretion system protein VirB11	0	0	0	0	0	0	1
		Protection against natural enemies	Secretion System	Type IV secretion system	virB2, lvhB2	K03197	Type IV secretion system protein VirB2	0	0	0	0	0	0	1
		Protection against natural enemies	Secretion System	Type IV secretion system	virB3, lvhB3	K03198	Type IV secretion system protein VirB3	0	0	0	0	0	0	1
		Protection against natural enemies	Secretion System	Type IV secretion system	virB4, lvhB4	K03199	Type IV secretion system protein VirB4	0	0	0	0	0	0	1
		Protection against natural enemies	Secretion System	Type IV secretion system	virB5, lvhB5	K03200	Type IV secretion system protein VirB5	0	0	0	0	0	0	0
		Protection against natural enemies	Secretion System	Type IV secretion system	virB6, lvhB6	K03201	Type IV secretion system protein VirB6	0	0	0	0	0	0	1
		Protection against natural enemies	Secretion System	Type IV secretion system	virB7, lvhB7;	K03202	Type IV secretion system protein VirB7	0	0	0	0	0	0	0
		Protection against natural enemies	Secretion System	Type IV secretion system	virB8, lvhB8	K03203	Type IV secretion system protein VirB8	0	0	0	0	0	0	1
		Protection against natural enemies	Secretion System	Type IV secretion system	virB9, lvhB9	K03204	Type IV secretion system protein VirB9	0	0	0	0	0	0	1
		Protection against natural enemies	Secretion System	Type IV secretion system	virD4, lvhD4	K03205	Type IV secretion system protein VirD4	0	0	0	0	0	0	1
		Protection against natural enemies	Secretion System	Type IV secretion system	trbL	K07344	Type IV secretion system protein TrbL	0	1	0	0	0	0	0
		Protection against natural enemies	Secretion System	Type IV secretion system	ptlA	K12078	Type IV secretion system protein PtlA	0	0	0	0	0	0	0
		Protection against natural enemies	Secretion System	Type IV secretion system	ptlB	K12079	Type IV secretion system protein PtlB	0	0	0	0	0	0	0
		Protection against natural enemies	Secretion System	Type IV secretion system	ptlC	K12080	Type IV secretion system protein PtlC	0	0	0	0	0	0	0
		Protection against natural enemies	Secretion System	Type IV secretion system	ptlE	K12081	Type IV secretion system protein PtlE	0	0	0	0	0	0	0
		Protection against natural enemies	Secretion System	Type IV secretion system	ptlG	K12082	Type IV secretion system protein PtlG	0	0	0	0	0	0	0
		Protection against natural enemies	Secretion System	Type IV secretion system	ptlH	K12083	Type IV secretion system protein PtlH	0	0	0	0	0	0	0
		Protection against natural enemies	Secretion System	Type IV secretion system	ptlD	K12084	Type IV secretion system protein PtlD	0	0	0	0	0	0	0
		Protection against natural enemies	Secretion System	Type IV secretion system	ptlF	K12085	Type IV secretion system protein PtlF	0	0	0	0	0	0	0
		Protection against natural enemies	Secretion System	Type IV secretion system	virD2	K18434	Type IV secretion system T-DNA border endonuclease VirD2	0	0	0	0	0	0	0
		Protection against natural enemies	Secretion System	Type IV secretion system	trbB	K20527	Type IV secretion system protein TrbB	0	0	0	0	0	0	0
		Protection against natural enemies	Secretion System	Type IV secretion system	trbC	K20528	Type IV secretion system protein TrbC	0	0	0	0	0	0	0
		Protection against natural enemies	Secretion System	Type IV secretion system	trbD	K20529	Type IV secretion system protein TrbD	0	0	0	0	0	0	0
		Protection against natural enemies	Secretion System	Type IV secretion system	trbE	K20530	Type IV secretion system protein TrbE	0	0	0	0	0	0	0
		Protection against natural enemies	Secretion System	Type IV secretion system	trbF	K20531	Type IV secretion system protein TrbF	0	0	0	0	0	0	0
		Protection against natural enemies	Secretion System	Type IV secretion system	trbG	K20532	Type IV secretion system protein TrbG	0	0	0	0	0	0	0
		Protection against natural enemies	Secretion System	Type IV secretion system	trbH	K20267	Type IV secretion system protein TrbH	0	0	0	0	0	0	0
		Protection against natural enemies	Secretion System	Type IV secretion system	trbI	K20533	Type IV secretion system protein TrbI	0	0	0	0	0	0	0
		Protection against natural enemies	Secretion System	Type IV secretion system	trbJ	K20266	Type IV secretion system protein TrbJ	0	1	0	0	0	0	0
		Protection against natural enemies	Secretion System	Type IV secretion system	trbK	K20555	Type IV secretion system protein TrbK	0	0	0	0	0	0	0
		Protection against natural enemies	Secretion System	Type IV secretion system	comB10	K12048	ComB10 competence protein	0	0	0	0	0	0	0
		Protection against natural enemies	Secretion System	Type IV secretion system	comB9	K12049	ComB9 competence protein	0	0	0	0	0	0	0
		Protection against natural enemies	Secretion System	Type IV secretion system	comB8	K12050	ComB8 competence protein	0	0	0	0	0	0	0
		Protection against natural enemies	Secretion System	Type IV secretion system	comB7	K12051	ComB7 competence protein	0	0	0	0	0	0	0
		Protection against natural enemies	Secretion System	Type IV secretion system	comB6	K12052	ComB6 competence protein	0	0	0	0	0	0	0
		Protection against natural enemies	Secretion System	Type IV secretion system	comB4	K12053	ComB4 competence protein	0	0	0	0	0	0	0
		Protection against natural enemies	Secretion System	Type IV secretion system	atlA	K12054	Lytic transglycosylase AtlA	0	0	0	0	0	0	0
		Protection against natural enemies	Secretion System	Type IV secretion system	parA	K12055	Chromosome partitioning related protein ParA	0	0	1	0	0	0	0
		Protection against natural enemies	Secretion System	Type IV secretion system	dotA	K12202	Defect in organelle trafficking protein DotA	0	0	0	0	0	0	0
		Protection against natural enemies	Secretion System	Type IV secretion system	dotB	K12203	Defect in organelle trafficking protein DotB	0	1	0	0	0	0	0
		Protection against natural enemies	Secretion System	Type IV secretion system	dotC	K12204	Defect in organelle trafficking protein DotC	0	1	0	0	0	0	0
		Protection against natural enemies	Secretion System	Type IV secretion system	dotD	K12205	Defect in organelle trafficking protein DotD	0	1	0	0	0	0	0
		Protection against natural enemies	Secretion System	Type IV secretion system	dotO	K12206	Intracellular multiplication protein IcmB	0	1	0	0	0	0	0
		Protection against natural enemies	Secretion System	Type IV secretion system	dotE	K12207	Intracellular multiplication protein IcmC	0	0	0	0	0	0	0
		Protection against natural enemies	Secretion System	Type IV secretion system	dotP	K12208	Intracellular multiplication protein IcmD	0	0	0	0	0	0	0
		Protection against natural enemies	Secretion System	Type IV secretion system	dotG	K12209	Intracellular multiplication protein IcmE	0	1	0	0	0	0	0
		Protection against natural enemies	Secretion System	Type IV secretion system	icmF	K12210	Intracellular multiplication protein IcmF	0	0	0	0	0	0	0
		Protection against natural enemies	Secretion System	Type IV secretion system	dotF	K12211	Intracellular multiplication protein IcmG	0	0	0	0	0	0	0
		Protection against natural enemies	Secretion System	Type IV secretion system	dotN	K12212	Intracellular multiplication protein IcmJ	0	0	0	0	0	0	0
		Protection against natural enemies	Secretion System	Type IV secretion system	dotH	K12213	Intracellular multiplication protein IcmK	0	1	0	0	0	0	0
		Protection against natural enemies	Secretion System	Type IV secretion system	dotI	K12214	Intracellular multiplication protein IcmL	0	1	0	0	0	0	0
		Protection against natural enemies	Secretion System	Type IV secretion system	dotJ	K12215	Intracellular multiplication protein IcmM	0	0	0	0	0	0	0
		Protection against natural enemies	Secretion System	Type IV secretion system	dotK	K12216	Intracellular multiplication protein IcmN	0	0	0	0	0	0	0
		Protection against natural enemies	Secretion System	Type IV secretion system	dotL	K12217	Intracellular multiplication protein IcmO	0	1	0	0	0	0	0
		Protection against natural enemies	Secretion System	Type IV secretion system	trbA	K12218	Intracellular multiplication protein IcmP	0	1	0	0	0	0	0
		Protection against natural enemies	Secretion System	Type IV secretion system	icmQ	K12219	Intracellular multiplication protein IcmQ	0	0	0	0	0	0	0
		Protection against natural enemies	Secretion System	Type IV secretion system	icmR	K12220	Intracellular multiplication protein IcmR	0	0	0	0	0	0	0
		Protection against natural enemies	Secretion System	Type IV secretion system	icmS	K12221	Intracellular multiplication protein IcmS	0	0	0	0	0	0	0
		Protection against natural enemies	Secretion System	Type IV secretion system	icmT, traK	K12222	Intracellular multiplication protein IcmT	0	1	0	0	0	0	0
		Protection against natural enemies	Secretion System	Type IV secretion system	icmV	K12223	Intracellular multiplication protein IcmV	0	0	0	0	0	0	0
		Protection against natural enemies	Secretion System	Type IV secretion system	icmW	K12224	Intracellular multiplication protein IcmW	0	0	0	0	0	0	0
		Protection against natural enemies	Secretion System	Type IV secretion system	icmX	K12225	Intracellular multiplication protein IcmX	0	0	0	0	0	0	0
		Protection against natural enemies	Secretion System	Type IV secretion system	tphA	K12226	Proline/betaine transport protein TphA	0	0	0	0	0	0	0
		Protection against natural enemies	Secretion System	Type IV secretion system	traL	K12227	TraL protein	0	1	0	0	0	0	0
		Protection against natural enemies	Secretion System	Type IV secretion system	trbB	K12228	TrbB protein	0	1	0	0	0	0	0
		Protection against natural enemies	Secretion System	Type V secretion system	aidA-I, misL	K12678	Autotransporter family porin	0	0	0	0	0	0	0
		Protection against natural enemies	Secretion System	Type V secretion system	icsA, virG	K12679	Outer membrane protein IcsA	0	0	0	0	0	0	0
		Protection against natural enemies	Secretion System	Type V secretion system	yfaL	K07279	Autotransporter family porin	0	0	0	0	1	1	0
		Protection against natural enemies	Secretion System	Type V secretion system	prn	K12681	Pertactin	0	0	0	0	0	0	0
		Protection against natural enemies	Secretion System	Type V secretion system	tcfA	K12682	Tracheal colonization factor	0	0	0	0	0	0	0
		Protection against natural enemies	Secretion System	Type V secretion system	brkA	K12683	Serum resistance protein	0	0	0	0	0	0	0
		Protection against natural enemies	Secretion System	Type V secretion system	iga	K01347	IgA-specific serine endopeptidase	0	0	0	0	0	0	0
		Protection against natural enemies	Secretion System	Type V secretion system	esp, sigA, sepA	K12684	Serine protease autotransporter	0	0	0	0	0	0	0
		Protection against natural enemies	Secretion System	Type V secretion system	ssp	K12685	Subtilase-type serine protease	0	0	1	0	0	0	1
		Protection against natural enemies	Secretion System	Type V secretion system	bigA	K12516	Putative surface-exposed virulence protein	0	0	0	0	0	0	0
		Protection against natural enemies	Secretion System	Type V secretion system	flu	K12687	Antigen 43	0	0	0	0	0	0	0
		Protection against natural enemies	Secretion System	Type V secretion system	sphB1, nalP, ausP	K12688	Autotransporter serine protease	0	0	0	0	0	0	0
		Protection against natural enemies	Secretion System	Type V secretion system	capA	K12689	Campylobacter adhesion protein	0	0	0	0	0	0	0
		Protection against natural enemies	Secretion System	Type V secretion system	shlB, hhdB, hpmB	K11017	Hemolysin activation/secretion protein	0	0	1	0	0	0	0
		Protection against natural enemies	Secretion System	Type V secretion system	shlA, hhdA, hpmA	K11016	Hemolysin	0	0	1	0	0	0	0
		Protection against natural enemies	Secretion System	Type VI Secretion System	impN	K11889	Type VI secretion system protein ImpN	0	0	0	0	0	0	0
		Protection against natural enemies	Secretion System	Type VI Secretion System	impM	K11890	Type VI secretion system protein ImpM	1	1	1	1	0	0	0
		Protection against natural enemies	Secretion System	Type VI Secretion System	impL	K11891	vasK, icmF; type VI secretion system protein ImpL	1	1	1	1	1	1	0
		Protection against natural enemies	Secretion System	Type VI Secretion System	impK, ompA, vasF, dotU	K11892	Type VI secretion system protein ImpK	1	1	1	1	1	1	0
		Protection against natural enemies	Secretion System	Type VI Secretion System	impJ, vasE	K11893	Type VI secretion system protein ImpJ	1	1	1	1	1	1	0
		Protection against natural enemies	Secretion System	Type VI Secretion System	impI, vasC	K11894	Type VI secretion system protein ImpI	0	0	0	0	0	0	0
		Protection against natural enemies	Secretion System	Type VI Secretion System	impH, vasB	K11895	Type VI secretion system protein ImpH	1	1	1	1	1	1	0
		Protection against natural enemies	Secretion System	Type VI Secretion System	impG, vasA	K11896	Type VI secretion system protein ImpG	1	1	1	1	1	1	0
		Protection against natural enemies	Secretion System	Type VI Secretion System	impF	K11897	Type VI secretion system protein ImpF	0	1	1	0	0	0	0
		Protection against natural enemies	Secretion System	Type VI Secretion System	impE	K11898	Type VI secretion system protein ImpE	0	1	1	0	0	0	0
		Protection against natural enemies	Secretion System	Type VI Secretion System	impD	K11899	Type VI secretion system protein ImpD	0	0	0	0	0	0	0
		Protection against natural enemies	Secretion System	Type VI Secretion System	impC	K11900	Type VI secretion system protein ImpC	1	1	1	1	1	1	0
		Protection against natural enemies	Secretion System	Type VI Secretion System	impB	K11901	Type VI secretion system protein ImpB	1	1	1	1	1	1	0
		Protection against natural enemies	Secretion System	Type VI Secretion System	impA	K11902	Type VI secretion system protein ImpA	0	1	1	0	1	1	0
		Protection against natural enemies	Secretion System	Type VI Secretion System	hcp	K11903	Type VI secretion system secreted protein Hcp	1	1	1	1	1	1	0
		Protection against natural enemies	Secretion System	Type VI Secretion System	vgrG	K11904	Type VI secretion system secreted protein VgrG	1	1	1	1	1	1	0
		Protection against natural enemies	Secretion System	Type VI Secretion System		K11905	Type VI secretion system protein	1	1	1	1	1	1	0
		Protection against natural enemies	Secretion System	Type VI Secretion System	vasD, lip	K11906	Type VI secretion system protein VasD	1	1	1	1	1	1	0
		Protection against natural enemies	Secretion System	Type VI Secretion System	vasG, clpV	K11907	Type VI secretion system protein VasG	1	1	1	1	1	1	0
		Protection against natural enemies	Secretion System	Type VI Secretion System	vasI	K11909	Type VI secretion system protein VasI	0	1	0	0	0	0	0
		Protection against natural enemies	Secretion System	Type VI Secretion System	vasJ	K11910	Type VI secretion system protein VasJ	1	1	1	1	1	1	0
		Protection against natural enemies	Secretion System	Type VI Secretion System	vasL	K11911	Type VI secretion system protein VasL	1	1	1	1	1	1	0
		Protection against natural enemies	Secretion System	Type VI Secretion System	fha1	K11913	Type VI secretion system protein	0	0	0	0	0	0	0
		Protection against natural enemies	Secretion System	Type VI Secretion System	lip3	K11918	Type VI secretion system protein	0	0	0	0	0	0	0
		Protection against natural enemies	Secretion System	Type VI Secretion System	hsiF3	K11919	Type VI secretion system lysozyme-related protein	0	0	0	0	0	0	0
		Protection against natural enemies	Secretion System	Type VI Secretion System	virD1	K18433	Type IV secretion system T-DNA border endonuclease VirD1	0	0	0	0	0	0	0
		Protection against natural enemies	Secretion System	Chaperone-usher system	papA	K12517	Major pilin subunit PapA	0	0	0	0	0	0	0
		Protection against natural enemies	Secretion System	Chaperone-usher system	papC	K12518	Outer membrane usher protein PapC	0	0	1	0	1	1	0
		Protection against natural enemies	Secretion System	Chaperone-usher system	papD	K12519	Chaperone protein PapD	0	0	1	0	1	1	0
		Protection against natural enemies	Secretion System	Chaperone-usher system	papE	K12520	Minor pilin subunit PapE	0	0	0	0	0	0	0
		Protection against natural enemies	Secretion System	Chaperone-usher system	papF	K12521	Minor pilin subunit PapF	0	0	0	0	0	0	0
		Protection against natural enemies	Secretion System	Chaperone-usher system	papK	K12523	Minor pilin subunit PapK	0	0	0	0	0	0	0
		Protection against natural enemies	Secretion System	Extracellular nucleation-precipitation pathway	csgA	K04334	Major curlin subunit	0	1	0	0	1	1	0
		Protection against natural enemies	Secretion System	Extracellular nucleation-precipitation pathway	csgB	K04335	Minor curlin subunit	0	1	0	0	1	1	0
		Protection against natural enemies	Secretion System	Extracellular nucleation-precipitation pathway	csgC	K04336	Curli production protein	0	1	0	0	1	1	0
		Protection against natural enemies	Secretion System	Extracellular nucleation-precipitation pathway	csgE	K04337	Curli production assembly/transport component CsgE	0	1	0	0	1	1	0
		Protection against natural enemies	Secretion System	Extracellular nucleation-precipitation pathway	csgF	K04338	Curli production assembly/transport component CsgF	0	1	0	0	1	1	0
		Protection against natural enemies	Secretion System	Extracellular nucleation-precipitation pathway	csgG	K06214	Curli production assembly/transport component CsgG	0	1	0	0	1	1	0
		Protection against natural enemies	Secretion System	Sec secretion system	secA	K03070	Preprotein translocase subunit SecA	1	1	1	1	1	1	1
		Protection against natural enemies	Secretion System	Sec secretion system	secB	K03071	Preprotein translocase subunit SecB	1	1	1	1	1	1	1
		Protection against natural enemies	Secretion System	Sec secretion system	secD	K03072	Preprotein translocase subunit SecD	1	1	1	1	1	1	1
		Protection against natural enemies	Secretion System	Sec secretion system	secDF	K12257	SecD/SecF fusion protein	0	0	0	0	0	0	0
		Protection against natural enemies	Secretion System	Sec secretion system	secE	K03073	Preprotein translocase subunit SecE	1	1	1	1	1	1	1
		Protection against natural enemies	Secretion System	Sec secretion system	secF	K03074	Preprotein translocase subunit SecF	1	1	1	1	1	1	1
		Protection against natural enemies	Secretion System	Sec secretion system	secG	K03075	Preprotein translocase subunit SecG	1	1	1	1	1	1	1
		Protection against natural enemies	Secretion System	Sec secretion system	secG, sec61beta	K22228	sec61beta; preprotein translocase subunit SecG	0	0	0	0	0	0	0
		Protection against natural enemies	Secretion System	Sec secretion system	secM	K13301	Secretion monitor	1	1	1	1	1	1	0
		Protection against natural enemies	Secretion System	Sec secretion system	secY	K03076	Preprotein translocase subunit SecY	1	1	1	1	1	1	1
		Protection against natural enemies	Secretion System	Sec secretion system	SRP54, ffh	K03106	Signal recognition particle subunit SRP54	1	1	1	1	1	1	1
		Protection against natural enemies	Secretion System	Sec secretion system	ftsY	K03110	Fused signal recognition particle receptor	1	1	1	1	1	1	1
		Protection against natural enemies	Secretion System	Sec secretion system	yajC	K03210	Preprotein translocase subunit YajC	1	1	1	1	1	1	1
		Protection against natural enemies	Secretion System	Sec secretion system	yidC, spoIIIJ, OXA1, ccfA	K03217	YidC/Oxa1 family membrane protein insertase	1	1	1	1	1	1	1
		Protection against natural enemies	Secretion System	Sec secretion system	asp1	K12268	Accessory secretory protein Asp1	0	0	0	0	0	0	0
		Protection against natural enemies	Secretion System	Sec secretion system	asp2	K12269	Accessory secretory protein Asp2	0	0	0	0	0	0	0
		Protection against natural enemies	Secretion System	Sec secretion system	asp3	K12270	Accessory secretory protein Asp3	0	0	0	0	0	0	0
		Protection against natural enemies	Secretion System	Twin-arginine translocation system	tatA	K03116	Sec-independent protein translocase protein TatA	1	1	1	1	1	1	1
		Protection against natural enemies	Secretion System	Twin-arginine translocation system	tatB	K03117	Sec-independent protein translocase protein TatB	1	1	1	1	1	1	1
		Protection against natural enemies	Secretion System	Twin-arginine translocation system	tatC	K03118	Sec-independent protein translocase protein TatC	1	1	1	1	1	1	1
		Protection against natural enemies	Secretion System	Twin-arginine translocation system	tatE	K03425	Sec-independent protein translocase protein TatE	1	1	1	1	1	1	0
		Entomopathogenic activity	Degrading enzymes	Proteases	aprD	K12536	ATP-binding cassette, subfamily C, type I secretion system permease/ATPase	0	0	1	0	0	0	0
		Entomopathogenic activity	Degrading enzymes	Proteases	lapC	K12542	Membrane fusion protein, adhesin transport system	1	1	0	1	1	1	0
		Entomopathogenic activity	Degrading enzymes	Proteases	prtF	K12538	Outer membrane protein, type I secretion system	0	0	1	0	0	0	0
		Entomopathogenic activity	Degrading enzymes	Proteases	rlhA	K24847	23S rRNA 5-hydroxycytidine C2501 synthase	0	1	0	0	0	0	0
		Entomopathogenic activity	Degrading enzymes	Proteases	ydgD	K04775	Protease YdgD	1	1	1	1	1	1	0
		Entomopathogenic activity	Degrading enzymes	Proteases	htpX	K03799	Heat shock protein HtpX	1	1	1	1	1	1	1
		Entomopathogenic activity	Degrading enzymes	Proteases	prc	K03797	Carboxyl-terminal processing protease	1	1	1	1	1	1	1
		Entomopathogenic activity	Degrading enzymes	Proteases	sppA	K04773	Protease IV	1	1	1	1	1	1	1
		Entomopathogenic activity	Degrading enzymes	Proteases	sohB	K04774	Serine protease SohB	1	1	1	1	1	1	0
		Entomopathogenic activity	Degrading enzymes	Proteases	lonH	K04770	Lon-like ATP-dependent protease	1	1	1	1	1	1	0
		Entomopathogenic activity	Degrading enzymes	Proteases	clpP	K01358	ATP-dependent Clp protease, protease subunit	1	1	1	1	1	1	1
		Entomopathogenic activity	Degrading enzymes	Proteases	lon	K01338	ATP-dependent Lon protease	1	1	1	1	1	1	1
		Entomopathogenic activity	Degrading enzymes	Proteases	UFSP2	K01376	Ufm1-specific protease 2	0	0	0	0	0	0	0
		Entomopathogenic activity	Degrading enzymes	Proteases	ptrA	K01407	Protease III	1	1	1	1	1	1	0
		Entomopathogenic activity	Degrading enzymes	Proteases	clpQ	K01419	ATP-dependent HslUV protease, peptidase subunit HslV	1	1	1	1	1	1	1
		Entomopathogenic activity	Degrading enzymes	Proteases	clpA	K03694	ATP-dependent Clp protease ATP-binding subunit ClpA	1	1	1	1	1	1	1
		Entomopathogenic activity	Degrading enzymes	Proteases	clpB	K03695	ATP-dependent Clp protease ATP-binding subunit ClpB	1	1	1	1	1	1	1
		Entomopathogenic activity	Degrading enzymes	Proteases	clpC	K03696	ATP-dependent Clp protease ATP-binding subunit ClpC	0	0	0	0	0	0	0
		Entomopathogenic activity	Degrading enzymes	Proteases	clpE	K03697	ATP-dependent Clp protease ATP-binding subunit ClpE	0	0	0	0	0	0	0
		Entomopathogenic activity	Degrading enzymes	Metalloprotease	yggG	K07387	Metalloprotease	1	1	1	1	1	1	0
		Entomopathogenic activity	Degrading enzymes	Metalloprotease	zmpB	K08643	Zinc metalloprotease ZmpB	0	0	0	0	0	0	0
		Entomopathogenic activity	Degrading enzymes	Metalloprotease	YME1	K08955	ATP-dependent metalloprotease	0	0	0	0	0	0	0
		Entomopathogenic activity	Degrading enzymes	Metalloprotease	ARX1	K14813	Metalloprotease ARX1	0	0	0	0	0	0	0
		Entomopathogenic activity	Degrading enzymes	Metalloprotease	yydH	K16922	Putative peptide zinc metalloprotease protein	0	0	0	0	0	0	0
		Entomopathogenic activity	Degrading enzymes	Metalloprotease	zmpA	K20273	Zinc metalloprotease ZmpA	0	0	0	0	0	0	0
		Entomopathogenic activity	Degrading enzymes	Metalloprotease	zmpB	K20274	Zinc metalloprotease ZmpB	0	0	0	0	0	0	0
		Entomopathogenic activity	Degrading enzymes	Metalloprotease	impA	K21429	Immunomodulating metalloprotease	0	0	0	0	0	0	0
		Entomopathogenic activity	Degrading enzymes	Metalloprotease	WSS1	K22685	DNA-dependent metalloprotease WSS1	0	0	0	0	0	0	0
		Entomopathogenic activity	Degrading enzymes	Metalloprotease	TRABD2	K25185	Metalloprotease TIKI	0	0	0	0	0	0	0
		Entomopathogenic activity	Degrading enzymes	Metalloprotease	EGY	K25380	Zinc metalloprotease EGY, chloroplastic	0	0	0	0	0	0	0
		Entomopathogenic activity	Degrading enzymes	Metalloprotease	bepA	K01423	Beta-barrel assembly-enhancing protease	1	1	1	1	1	1	1
		Entomopathogenic activity	Degrading enzymes	Chitinase	chiC	K01183	Chitinase	0	1	1	0	1	1	1
		Entomopathogenic activity	Degrading enzymes	Chitinase	chiC	K03791	Putative chitinase	0	1	0	0	1	1	1
		Entomopathogenic activity	Degrading enzymes	Chitinase	chiA	K13381	Bifunctional chitinase/lysozyme	0	0	0	0	1	1	0
		Entomopathogenic activity	Degrading enzymes	Chitinase	CHI3L1_2	K17523	Chitinase-3-like protein 1/2	0	0	0	0	0	0	0
		Entomopathogenic activity	Degrading enzymes	Chitinase	CHI3L3_4	K17524	Chitinase 3-like 3/4	0	0	0	0	0	0	0
		Entomopathogenic activity	Degrading enzymes	Chitinase	CHID1	K17525	Chitinase domain-containing protein 1	0	0	0	0	0	0	0
		Entomopathogenic activity	Degrading enzymes	Chitinase	CHIB	K20547	Basic endochitinase B	0	0	0	0	0	0	0
		Entomopathogenic activity	Degrading enzymes	Chitinase	CHIA	K26440	Alphabaculovirus/Betabaculovirus chitinase	0	0	0	0	0	0	0
		Entomopathogenic activity	Degrading enzymes	Phospholipase	plc	K01114	Phospholipase C	0	0	1	0	0	0	1
		Entomopathogenic activity	Degrading enzymes	Phospholipase	cpa	K16619	Phospholipase C / alpha-toxin	0	0	0	0	0	0	0
		Entomopathogenic activity	Degrading enzymes	Phospholipase	pldA	K01058	Phospholipase (pldA)	1	1	1	1	1	1	1
		Entomopathogenic activity	Degrading enzymes	Phospholipase	pldB	K01048	Lysophospholipase	0	0	0	0	0	0	0
		Entomopathogenic activity	Degrading enzymes	Phospholipase	LYPLA1	K06128	Lysophospholipase I	0	0	0	0	0	0	0
		Entomopathogenic activity	Degrading enzymes	Phospholipase	LYPLA3	K06129	Lysophospholipase III	0	0	0	0	0	0	0
		Entomopathogenic activity	Degrading enzymes	Phospholipase	LYPLA2	K06130	Lysophospholipase II	0	0	0	0	0	0	0
		Entomopathogenic activity	Degrading enzymes	Phospholipase	PLB	K13333	Lysophospholipase	0	0	0	0	0	0	0
		Entomopathogenic activity	Degrading enzymes	Lipase/Esterase	yfH	K06999	Esterase YpfH	1	1	1	1	1	1	1
		Entomopathogenic activity	Degrading enzymes	Lipase/Esterase	ybfF	K01175	Esterase	1	1	1	1	1	1	0
		Entomopathogenic activity	Degrading enzymes	Lipase/Esterase	yheT	K07019	Esterase YheT	1	1	1	1	1	1	1
		Entomopathogenic activity	Degrading enzymes	Lipase/Esterase	lip-1	K12686	Outer membrane lipase/esterase	1	0	1	1	1	1	1
		Entomopathogenic activity	Degrading enzymes	Lipase/Esterase	ESTA	K17648	Versiconal hemiacetal acetate esterase	0	0	0	0	0	0	0
		Entomopathogenic activity	Degrading enzymes	Lipase/Esterase	mlhB	K14731	Epsilon-lactone hydrolase	0	0	0	0	1	1	0
		Entomopathogenic activity	Degrading enzymes	Lipase/Esterase	bioJ	K19561	Pimeloyl-[acyl-carrier protein] methyl ester esterase	0	0	0	0	0	0	0
		Entomopathogenic activity	Degrading enzymes	Haemolysin	hblAB	K11035	Hemolysin BL binding component	0	0	0	0	0	0	0
		Entomopathogenic activity	Degrading enzymes	Haemolysin	hblC	K11036	Hemolysin BL lytic component L2	0	0	0	0	0	0	0
		Entomopathogenic activity	Degrading enzymes	Haemolysin	hblD	K11037	Hemolysin BL lytic component L1	0	0	0	0	0	0	0
		Entomopathogenic activity	Degrading enzymes	Haemolysin	hlyII	K11032	Hemolysin II	0	0	0	0	0	0	0
		Entomopathogenic activity	Degrading enzymes	Haemolysin	hlyIII	K11068	Hemolysin III	1	1	1	1	1	1	1
		Entomopathogenic activity	Degrading enzymes	Haemolysin	hlyA	K11005	Hemolysin A	0	0	0	0	0	0	0
		Entomopathogenic activity	Degrading enzymes	Haemolysin	hlyA	K10948	Hemolysin	0	0	0	0	0	0	0
		Entomopathogenic activity	Degrading enzymes	Haemolysin	shlA	K11016	Hemolysin	0	0	1	0	0	0	0
		Entomopathogenic activity	Degrading enzymes	Haemolysin	shlB	K11017	Hemolysin activation/secretion protein	0	0	1	0	0	0	0
		Entomopathogenic activity	Degrading enzymes	Haemolysin	hlyE	K11139	Hemolysin E	0	0	0	0	0	0	0
		Entomopathogenic activity	Degrading enzymes	Haemolysin	tlh	K11018	Thermolabile hemolysin	0	0	0	0	0	0	0
		Entomopathogenic activity	Degrading enzymes	Haemolysin	hld	K11039	Delta-hemolysin	0	0	0	0	0	0	0
		Entomopathogenic activity	Degrading enzymes	Haemolysin	tdh	K11019	Thermostable direct hemolysin	0	0	0	0	0	0	0
		Entomopathogenic activity	Degrading enzymes	Haemolysin	rtxA	K11022	Structural toxin protein (hemagglutinin/hemolysin) RtxA	0	0	0	0	0	0	0
		Entomopathogenic activity	Degrading enzymes	Haemolysin	luk	K11038	Leukocidin/hemolysin toxin family protein	0	0	0	0	0	0	0
		Entomopathogenic activity	Degrading enzymes	Haemolysin	hha	K05839	Haemolysin expression modulating protein	1	1	1	1	1	1	0
		Entomopathogenic activity	Degrading enzymes	Haemolysin	hlyB	K11004	ATP-binding cassette, subfamily B, bacterial HlyB/CyaB	0	0	0	0	0	0	0
		Entomopathogenic activity	Degrading enzymes	Haemolysin	hlyD	K11003	Membrane fusion protein, hemolysin D	0	0	0	0	0	0	0
		Entomopathogenic activity	Degrading enzymes	Haemolysin	tlyC	K03699	Magnesium and cobalt exporter, CNNM family	1	1	1	1	1	1	1
		Entomopathogenic activity	Degrading enzymes	Exoenzyme	exoU	K16638	Exoenzyme U	0	0	0	0	0	0	0
		Entomopathogenic activity	Degrading enzymes	Exoenzyme	exsA	K20968	AraC family transcriptional regulator, exoenzyme S synthesis regulatory protein ExsA	0	0	0	0	0	0	0
		Entomopathogenic activity	Polysaccharide	Psl Polysaccharide	pslD	K20987	Polysaccharide biosynthesis/export protein PslD	0	0	0	0	0	0	0
		Entomopathogenic activity	Polysaccharide	Psl Polysaccharide	pslA	K20997	Polysaccharide biosynthesis protein PslA	0	0	0	0	0	0	0
		Entomopathogenic activity	Polysaccharide	Psl Polysaccharide	pslE	K20998	Polysaccharide biosynthesis protein PslE	0	0	0	0	0	0	0
		Entomopathogenic activity	Polysaccharide	Psl Polysaccharide	pslF	K20999	Polysaccharide biosynthesis protein PslF	0	0	0	0	0	0	0
		Entomopathogenic activity	Polysaccharide	Psl Polysaccharide	pslG	K21000	Polysaccharide biosynthesis protein PslG	0	0	0	0	0	0	0
		Entomopathogenic activity	Polysaccharide	Psl Polysaccharide	pslH	K21001	Polysaccharide biosynthesis protein PslH	0	0	0	0	0	0	0
		Entomopathogenic activity	Polysaccharide	Psl Polysaccharide	pslI	K21002	Polysaccharide biosynthesis protein PslI	0	0	0	0	0	0	0
		Entomopathogenic activity	Polysaccharide	Psl Polysaccharide	pslJ	K21003	Polysaccharide biosynthesis protein PslJ	0	0	0	0	0	0	0
		Entomopathogenic activity	Polysaccharide	Psl Polysaccharide	pslK	K21004	Polysaccharide biosynthesis protein PslK	0	0	0	0	0	0	0
		Entomopathogenic activity	Polysaccharide	Psl Polysaccharide	pslL	K21005	Polysaccharide biosynthesis protein PslL	0	0	0	0	0	0	0
		Entomopathogenic activity	Polysaccharide	Psl Polysaccharide	pslC	K25205	Polysaccharide biosynthesis protein PslC	0	0	0	0	0	0	0
		Entomopathogenic activity	Biosurfactants	Orfamide A	ofaA	K15658	Arthrofactin-type cyclic lipopeptide synthetase A, non-ribosomal peptide synthetase OfaA	0	0	0	0	0	0	0
		Entomopathogenic activity	Biosurfactants	Orfamide A	ofaB	K15659	Arthrofactin-type cyclic lipopeptide synthetase B, non-ribosomal peptide synthetase OfaB	0	0	0	0	0	0	0
		Entomopathogenic activity	Biosurfactants	Orfamide A	ofaC	K15660	Arthrofactin-type cyclic lipopeptide synthetase C, non-ribosomal peptide synthetase OfaC	0	0	0	0	0	0	0
		Entomopathogenic activity	Biosurfactants	Rhamnolipids	rhlA	K18100	Rhamnosyltransferase subunit A	0	0	0	0	0	0	0
		Entomopathogenic activity	Biosurfactants	Rhamnolipids	rhlB	K18101	Rhamnosyltransferase subunit B	0	0	0	0	0	0	0
		Entomopathogenic activity	Biosurfactants	Bacillomycin D	bmyA	K15661	Iturin family lipopeptide synthetase A	0	0	0	0	0	0	0
		Entomopathogenic activity	Biosurfactants	Bacillomycin D	bmyB	K15662	Iturin family lipopeptide synthetase B	0	0	0	0	0	0	0
		Entomopathogenic activity	Biosurfactants	Bacillomycin D	bmyC	K15663	Iturin family lipopeptide synthetase C	0	0	0	0	0	0	0
		Entomopathogenic activity	Biosurfactants	Bacillomycin D	bmyD	K00645	Iturin family lipopeptide synthetase D	1	1	1	1	1	1	1
		Entomopathogenic activity	Biosurfactants	Surfactin	srfAA	K15654	Surfactin/lichenysin synthetase A	0	0	0	0	0	0	0
		Entomopathogenic activity	Biosurfactants	Surfactin	srfAB	K15655	Surfactin/lichenysin synthetase B	0	0	0	0	0	0	0
		Entomopathogenic activity	Biosurfactants	Surfactin	srfAC	K15656	Surfactin/lichenysin synthetase C	0	0	0	0	0	0	0
		Entomopathogenic activity	Biosurfactants	Surfactin	srfAD	K15657	External thioesterase TEII	0	0	0	0	0	0	0
		Entomopathogenic activity	Biosurfactants	Fengycin	fenC	K15664	Fengycin lipopeptide synthetase C	0	0	0	0	0	0	0
		Entomopathogenic activity	Biosurfactants	Fengycin	fenD	K15665	Fengycin lipopeptide synthetase D	0	0	0	0	0	0	0
		Entomopathogenic activity	Biosurfactants	Fengycin	fenE	K15666	Fengycin lipopeptide synthetase E	0	0	0	0	0	0	0
		Entomopathogenic activity	Biosurfactants	Fengycin	fenA	K15667	Fengycin lipopeptide synthetase A	0	0	0	0	0	0	0
		Entomopathogenic activity	Biosurfactants	Fengycin	fenB	K15668	Fengycin lipopeptide synthetase B	0	0	0	0	0	0	0
		Entomopathogenic activity	Volatile Organic Compounds	Hydrogen cyanide	hcnA	K10814	Hydrogen cyanide synthase HcnA	0	0	0	0	0	0	0
		Entomopathogenic activity	Volatile Organic Compounds	Hydrogen cyanide	hcnB	K10815	Hydrogen cyanide synthase HcnB	0	0	0	0	0	0	0
		Entomopathogenic activity	Volatile Organic Compounds	Hydrogen cyanide	hcnC	K10816	Hydrogen cyanide synthase HcnC	0	0	0	0	0	0	0
		Entomopathogenic activity	Toxins	Cytotoxin Fit	fitA	K12530	Two-component system	0	0	0	0	0	0	0
		Entomopathogenic activity	Toxins	Cytotoxin Fit	fitB	K07062	Toxin FitB	0	0	1	0	1	1	0
		Entomopathogenic activity	Toxins	Cytotoxin Fit	fitC	K12531	ATP-binding cassette, subfamily B, bacterial RtxE	0	0	0	0	0	0	0
		Entomopathogenic activity	Toxins	Cytotoxin Fit	fitD	K19615	FitD, mcf; insecticidal toxin	0	0	0	0	0	0	0
		Entomopathogenic activity	Toxins	Cytotoxin Fit	fitE	No KO assigned	No KO assigned	0	0	0	0	0	0	0
		Entomopathogenic activity	Toxins	Cytotoxin Fit	fitF	K19616	Two-component system, sensor histidine kinase and response regulator FitF	0	0	0	0	0	0	0
		Entomopathogenic activity	Toxins	Cytotoxin Fit	fitG	K19618	LysR family transcriptional regulator, activator of insecticidal toxin	0	0	0	0	0	0	0
		Entomopathogenic activity	Toxins	Cytotoxin Fit	fitH	K19617	Two-component system, response regulator FitH	0	0	0	0	0	0	0
		Entomopathogenic activity	Toxins	Insecticidal complex protein TccC	tccC	K11021	Insecticidal toxin complex protein TccC	0	0	0	0	0	0	0
		Entomopathogenic activity	Toxins	Insecticidal complex protein TccC	tcdAB	K11063	Insecticidal toxin complex protein TccC	0	0	0	0	0	0	0
		Entomopathogenic activity	Toxins	Makes caterpillars floppy (Mcf) insecticidal protein	mcf	K19615	Insecticidal toxin; Mcf protein	0	0	0	0	0	0	0
		Entomopathogenic activity	Toxins	Two-partner secretion	TpsA2	No KO assigned		0	0	0	0	0	0	0
		Entomopathogenic activity	Toxins	Two-partner secretion	TpsA4	No KO assigned		0	0	0	0	0	0	0
		Entomopathogenic activity	Toxins	Cholera toxin	toxR	K10921	Cholera toxin transcriptional activator	0	0	0	0	0	0	0
		Entomopathogenic activity	Toxins	Cholera toxin	ctxA	K10928	Cholera enterotoxin subunit A	0	0	0	0	0	0	0
		Entomopathogenic activity	Toxins	Cholera toxin	ctxB	K10929	Cholera enterotoxin subunit B	0	0	0	0	0	0	0
		Entomopathogenic activity	Toxins	Cholera toxin	ace	K10952	Accessory cholera enterotoxin	0	0	0	0	0	0	0
		Entomopathogenic activity	Toxins	Diphtheria toxin	tox	K00776	NAD-diphthamide ADP-ribosyltransferase	0	0	0	0	0	0	0
		Entomopathogenic activity	Toxins	Pertussis toxin	ptxA	K11023	Pertussis toxin subunit 1	0	0	0	0	0	0	0
		Entomopathogenic activity	Toxins	Pertussis toxin	ptxB	K11024	Pertussis toxin subunit 2	0	0	0	0	0	0	0
		Entomopathogenic activity	Toxins	Pertussis toxin	ptxC	K11025	Pertussis toxin subunit 3	0	0	0	0	0	0	0
		Entomopathogenic activity	Toxins	Pertussis toxin	ptxD	K11026	Pertussis toxin subunit 4	0	0	0	0	0	0	0
		Entomopathogenic activity	Toxins	Pertussis toxin	ptxE	K11027	Pertussis toxin subunit 5	0	0	0	0	0	0	0
		Entomopathogenic activity	Toxins	Botulinum neurotoxin	BoNT	K06011	Botulinum neurotoxin	0	0	0	0	0	0	0
		Entomopathogenic activity	Toxins	Botulinum neurotoxin	ntnH	K16623	Botulinum neurotoxin type non-toxic component	0	0	0	0	0	0	0
		Entomopathogenic activity	Toxins	Botulinum neurotoxin	ha-33	K16624	Main hemagglutinin component	0	0	0	0	0	0	0
		Entomopathogenic activity	Toxins	Botulinum neurotoxin	ha-17	K16625	Hemagglutinin component HA-17	0	0	0	0	0	0	0
		Entomopathogenic activity	Toxins	Botulinum neurotoxin	ha-70	K16626	Hemagglutinin components HA-22/23/53	0	0	0	0	0	0	0
		Entomopathogenic activity	Toxins	Anthrax lethal toxin	lef	K08645	Anthrax lethal toxin endopeptidase	0	0	0	0	0	0	0
		Entomopathogenic activity	Toxins	Anthrax lethal toxin	zmp1	K20109	Pro-Pro endopeptidase	0	0	0	0	0	0	0
		Entomopathogenic activity	Toxins	Anthrax lethal toxin	cyaA	K11029	Anthrax edema toxin adenylate cyclase	0	0	0	0	0	0	0
		Entomopathogenic activity	Toxins	Anthrax lethal toxin	pagA	K11030	Protective antigen	0	0	0	0	0	0	0
		Entomopathogenic activity	Toxins	Shiga toxin	stxA	K11006	Shiga toxin subunit A	0	0	0	0	0	0	0
		Entomopathogenic activity	Toxins	Shiga toxin	stxB	K11007	Shiga toxin subunit B	0	0	0	0	0	0	0
		Entomopathogenic activity	Toxins	Cytolethal distending toxin	cdtA	K11013	Cytolethal distending toxin subunit A	0	0	0	0	0	0	0
		Entomopathogenic activity	Toxins	Cytolethal distending toxin	cdtB	K11014	Cytolethal distending toxin subunit B	0	0	0	0	0	0	0
		Entomopathogenic activity	Toxins	Cytolethal distending toxin	cdtC	K11015	Cytolethal distending toxin subunit C	0	0	0	0	0	0	0
		Entomopathogenic activity	Toxins	Enterotoxin	set1A	K11011	Enterotoxin Set1A	0	0	0	0	0	0	0
		Entomopathogenic activity	Toxins	Enterotoxin	set1B	K11012	Enterotoxin Set1B	0	0	0	0	0	0	0
		Entomopathogenic activity	Toxins	Enterotoxin	nheA	K11033	Non-hemolytic enterotoxin A	0	0	0	0	0	0	0
		Entomopathogenic activity	Toxins	Enterotoxin	nheBC	K11034	Non-hemolytic enterotoxin B/C	0	0	0	0	0	0	0
		Entomopathogenic activity	Toxins	Enterotoxin	se	K11040	Staphylococcal enterotoxin	0	0	0	0	0	0	0
		Entomopathogenic activity	Toxins	Enterotoxin	cpe	K11058	Enterotoxin Cpe	0	0	0	0	0	0	0
		Entomopathogenic activity	Toxins	Enterotoxin	entA	K11059	Probable enterotoxin A	0	0	0	0	0	0	0
		Entomopathogenic activity	Toxins	Enterotoxin	entB	K11060	Probable enterotoxin B	0	0	0	0	0	0	0
		Entomopathogenic activity	Toxins	Enterotoxin	entC	K11061	Probable enterotoxin C	0	0	0	0	0	0	0
		Entomopathogenic activity	Toxins	Enterotoxin	entD	K11062	Probable enterotoxin D	0	0	0	0	0	0	0
		Entomopathogenic activity	Toxins	Heat-stable enterotoxin	GUCY2C	K12320	Heat-stable enterotoxin receptor	0	0	0	0	0	0	0
		Entomopathogenic activity	Toxins	Heat-stable enterotoxin	sta	K16883	Heat-stable enterotoxin STa/STI	0	0	0	0	0	0	0
		Entomopathogenic activity	Toxins	Heat-stable enterotoxin	stb	K16884	Heat-stable enterotoxin STb/STII	0	0	0	0	0	0	0
		Entomopathogenic activity	Toxins	Superantigens	ympA	K11010	Superantigen YpmA	0	0	0	0	0	0	0
		Entomopathogenic activity	Toxins	Superantigens	eta	K11041	Exfoliative toxin A/B	0	0	0	0	0	0	0
		Entomopathogenic activity	Toxins	Superantigens	tst	K11043	Toxic shock syndrome toxin-1	0	0	0	0	0	0	0
		Entomopathogenic activity	Toxins	Superantigen-like protein	ssl1	K11042	Superantigen-like protein 1	0	0	0	0	0	0	0
		Entomopathogenic activity	Toxins	Superantigen-like protein	ssl7	K23586	Set1; superantigen-like protein 7	0	0	0	0	0	0	0
		Entomopathogenic activity	Toxins	Superantigen-like protein	ssl5_11	K23587	Superantigen-like protein 5/11	0	0	0	0	0	0	0
		Entomopathogenic activity	Toxins	cc	exoS	K16635	Exoenzyme S	0	0	0	0	0	0	0
		Entomopathogenic activity	Toxins	Exoenzyme S/T	exoT	K16636	Exoenzyme T	0	0	0	0	0	0	0
		Entomopathogenic activity	Toxins	Tetanus toxin	tetX	K08644	Tentoxilysin	0	0	0	0	0	0	0
		Entomopathogenic activity	Toxins	Insecticidal Toxins	nprE	K01400	Bacillolysin	0	0	0	0	0	0	0
		Entomopathogenic activity	Toxins	Insecticidal Toxins	ART3	K00775	ADP-ribosyltransferase 3	0	0	0	0	0	0	0
		Entomopathogenic activity	Toxins	Ribosyltransferase toxin	subB	K19298	Subtilase cytotoxin, subunit B	0	0	0	0	0	0	0
		Entomopathogenic activity	Toxins	Ribosyltransferase toxin	spyA	K11044	C3 family ADP-ribosyltransferase	0	0	0	0	0	0	0
		Entomopathogenic activity	Toxins	Exotoxin-A	toxA	K11020	Exotoxin A	0	0	0	0	0	0	0
		Entomopathogenic activity	Toxins	Adenylate cyclase toxin	cyaA	K22944	Bifunctional hemolysin/adenylate cyclase	0	0	0	0	0	0	0
		Entomopathogenic activity	Toxins	Beta2-toxin	cpb2	K11057	Beta2-toxin	0	0	0	0	0	0	0
		Entomopathogenic activity	Toxins	Murine toxin	ymt	K11009	Murine toxin	0	0	0	0	0	0	0
		Entomopathogenic activity	Toxins	Vacuolating cytotoxin	vacA	K11028	Vacuolating cytotoxin	0	0	0	0	0	0	0
		Entomopathogenic activity	Toxins	RTX toxin	rtxA	K10953	RTX toxin RtxA	0	0	0	0	0	0	0
		Phytopathogenic activity	Cell wall degradation	Cellulose	cel3A	K05349	Glucan 1,4-beta-glucosidase, cel3A	1	1	1	1	1	1	1
		Phytopathogenic activity	Cell wall degradation	Cellulose	cel3B	K05349	Glucan 1,4-beta-glucosidase, putative, cel3B	1	1	1	1	1	1	1
		Phytopathogenic activity	Cell wall degradation	Cellulose	cel3C	K05349	Glucan 1,4-beta-glucosidase, putative, cel3C	1	1	1	1	1	1	1
		Phytopathogenic activity	Cell wall degradation	Cellulose	cel3D	K05349	Glucan 1,4-beta-glucosidase, putative, cel3D	1	1	1	1	1	1	1
		Phytopathogenic activity	Cell wall degradation	Cellulose	cel5A	K01179	Endo-1,4-beta glucanase, cel5A	0	0	0	0	0	0	0
		Phytopathogenic activity	Cell wall degradation	Cellulose	cel5B	K01179	Endo-1,4-beta glucanase, cel5B	0	0	0	0	0	0	0
		Phytopathogenic activity	Cell wall degradation	Cellulose	cel5C	K01179	Cellulase, putative, cel5C	0	0	0	0	0	0	0
		Phytopathogenic activity	Cell wall degradation	Cellulose	cel5D	K01179	Cellulase, putative, cel5D	0	0	0	0	0	0	0
		Phytopathogenic activity	Cell wall degradation	Cellulose	cel5E	K01179	Cellulase, putative, cel5E	0	0	0	0	0	0	0
		Phytopathogenic activity	Cell wall degradation	Cellulose	cel5F	K01179	Cellulase, putative, cel5F	0	0	0	0	0	0	0
		Phytopathogenic activity	Cell wall degradation	Cellulose	cel5G	K01179	Cellulase, putative, cel5G	0	0	0	0	0	0	0
		Phytopathogenic activity	Cell wall degradation	Cellulose	cel5H	K01179	Cellulase, putative, cel5H	0	0	0	0	0	0	0
		Phytopathogenic activity	Cell wall degradation	Cellulose	cel6A	K19668	Cellobiohydrolase, putative, cel6A	0	0	0	0	0	0	0
		Phytopathogenic activity	Cell wall degradation	Cellulose	cel9A	K01179	Endo-1,4-beta glucanase, cel9A	0	0	0	0	0	0	0
		Phytopathogenic activity	Cell wall degradation	Cellulose	cel9B	K01179	Cellulase, putative, cel9B	0	0	0	0	0	0	0
		Phytopathogenic activity	Cell wall degradation	Cellulose	cel9C	K01179	Cellulase, putative, cel9C	0	0	0	0	0	0	0
		Phytopathogenic activity	Cell wall degradation	Mannans	man5A	K01218	Endo-1, 4-beta mannanase man5A	0	1	0	0	0	0	0
		Phytopathogenic activity	Cell wall degradation	Mannans	man5B	K01218	Endo-1, 4-beta mannanase man5B	0	1	0	0	0	0	0
		Phytopathogenic activity	Cell wall degradation	Mannans	man5C	K19355	Endo-1, 4-beta mannanase, man5C	0	0	0	0	0	0	0
		Phytopathogenic activity	Cell wall degradation	Mannans	man5D	K19355	Exo-1,4-beta mannosidase, putative, man5D	0	0	0	0	0	0	0
		Phytopathogenic activity	Cell wall degradation	Mannans	man5E	K19355	Endo-1, 4-beta-mannanase, putative, man5E	0	0	0	0	0	0	0
		Phytopathogenic activity	Cell wall degradation	Mannans	man26A	K01218	Endo-1, 4-beta mannanase man26A	0	1	0	0	0	0	0
		Phytopathogenic activity	Cell wall degradation	Mannans	man26B	K01218	Endo-1, 4-beta mannanase, man26B	0	1	0	0	0	0	0
		Phytopathogenic activity	Cell wall degradation	Mannans	man26C	K01218	Endo-1, 4-beta mannanase, putative, man26C	0	1	0	0	0	0	0
		Phytopathogenic activity	Cell wall degradation	Mannans	aga27A	K07407	Alpha-galactosidase, putative, aga27A	0	1	0	0	1	1	0
		Phytopathogenic activity	Cell wall degradation	Xylans	xyn5A	K15924	Endo-1,4-beta-xylanase, putative, xyn5A	0	0	0	0	0	0	0
		Phytopathogenic activity	Cell wall degradation	Xylans	xyn10A	K01181	Endo-1,4-beta-xylanase, xyn10A	0	0	0	0	0	0	0
		Phytopathogenic activity	Cell wall degradation	Xylans	xyn10B	K01181	Endo-1,4-beta-xylanase, xyn10B	0	0	0	0	0	0	0
		Phytopathogenic activity	Cell wall degradation	Xylans	xyn10C	K01181	Endo-1,4-beta-xylanase, xyn10C	0	0	0	0	0	0	0
		Phytopathogenic activity	Cell wall degradation	Xylans	xyn10D	K01181	Endo-1,4-beta-xylanase, xyn10D	0	0	0	0	0	0	0
		Phytopathogenic activity	Cell wall degradation	Xylans	xyn11A	K01218	Endo-1,4-beta-xylanase, esterase, xyn11A	0	0	0	0	0	0	0
		Phytopathogenic activity	Cell wall degradation	Xylans	xyn11B	K22278	Endo-1,4-beta-xylanase, 11B	0	0	0	0	0	0	0
		Phytopathogenic activity	Cell wall degradation	Xylans	abf51A	K01209	Alpha-L-arabinofuranosidase, abf51A	0	0	0	0	0	0	0
		Phytopathogenic activity	Cell wall degradation	Xyloglucan	xyl31A	K01811	Alpha-xylosidase, putative, xyl31A	0	1	0	0	1	1	0
		Phytopathogenic activity	Cell wall degradation	Xyloglucan	xyl39A	K01198	Beta-xylosidase, putative, xyl39A	0	1	0	0	0	0	0
		Phytopathogenic activity	Cell wall degradation	Xyloglucan	gly74A	K18578	Endo-1,4-beta-glucanase/xyloglucanase, putative, gly74A	0	0	0	0	0	0	0
		Phytopathogenic activity	Cell wall degradation	Beta-glucans	glu16C	K16559	Beta-glucanase, putative, glu16C	0	0	0	0	0	0	0
		Phytopathogenic activity	Cell wall degradation	Beta-glucans	glu5A	K01179	Glucan exo-1,3-beta glucosidase, putative, glu5A	0	0	0	0	0	0	0
		Phytopathogenic activity	Cell wall degradation	Beta-glucans	glu16G	K16559	Beta glucanase, putative, glu16G	0	0	0	0	0	0	0
		Phytopathogenic activity	Cell wall degradation	Beta-glucans	glu81A	K01180	Glucan endo-1,3-beta-glucanase, putative, glu81A	0	0	0	0	0	0	0
		Phytopathogenic activity	Cell wall degradation	Pectin, GH	bgl2A	K01190	Beta-galactosidase, putative, bgl2A	1	1	1	1	1	1	0
		Phytopathogenic activity	Cell wall degradation	Pectin, GH	bgl2B	K01190	Beta-galactosidase, putative, bgl2B	1	1	1	1	1	1	0
		Phytopathogenic activity	Cell wall degradation	Pectin, GH	bgl2C	K01190	Beta-galactosidase, putative, bgl2C	1	1	1	1	1	1	0
		Phytopathogenic activity	Cell wall degradation	Pectin, GH	gal53A	K01224	Arabinogalactan endo-1,4-beta-galactosidase, gal53A	1	1	0	1	1	1	0
		Phytopathogenic activity	Cell wall degradation	Pectin, GH	gal53B	K01224	Arabinogalactan endo-1,4-beta-galactosidase, putative, gal53B	1	1	0	1	1	1	0
		Phytopathogenic activity	Cell wall degradation	Pectin, GH	afc95A	K15923	Alpha-L-fucosidase, putative, afc95A	0	0	0	0	0	0	0
		Phytopathogenic activity	Cell wall degradation	Pectin, GH	afc95B	K15923	Alpha-L-fucosidase, putative, afc95B	0	0	0	0	0	0	0
		Phytopathogenic activity	Cell wall degradation	Pectin, CE and PL	pme8A	K01728	Pectin methylesterase, putative, pme8A	0	0	0	0	1	1	0
		Phytopathogenic activity	Cell wall degradation	Pectin, CE and PL	pme8C	K01051	Pectin methylesterase, putative, pme8C	0	1	0	0	1	1	0
		Phytopathogenic activity	Cell wall degradation	Pectin, CE and PL	pel1A	K01728	Pectate lyase, putative, pel1A	0	0	0	0	1	1	0
		Phytopathogenic activity	Cell wall degradation	Pectin, CE and PL	pel1B	K01728	Pectate lyase, putative, pel1B	0	0	0	0	0	0	0
		Phytopathogenic activity	Cell wall degradation	Pectin, CE and PL	pel1C	K01728	Pectate lyase, putative, pel1C	0	0	0	0	1	1	0
		Phytopathogenic activity	Cell wall degradation	Pectin, CE and PL	pel1D	K01728	Pectate lyase, putative, pel1D	0	0	0	0	1	1	0
		Phytopathogenic activity	Cell wall degradation	Pectin, CE and PL	pel1E	K01728	Pectate lyase, putative, pel1E	0	0	0	0	0	0	0
		Phytopathogenic activity	Cell wall degradation	Pectin, CE and PL	pel1F	K01728	Pectate lyase, putative, pel1F	0	0	0	0	1	1	0
		Phytopathogenic activity	Cell wall degradation	Pectin, CE and PL	pel1G	K01728	Pectate lyase, putative, pel1G	0	0	0	0	0	0	0
		Phytopathogenic activity	Cell wall degradation	Pectin, CE and PL	rgl11A	K18197	Rhamnogalacturonan lyase, rgl11A	0	0	0	0	0	0	0
		Phytopathogenic activity	Cell wall degradation	Xylose and arabinose sidechains or ends	arb43A	K06113	Arabinanase and alpha-L-arabinofuranosidase, arb43A	0	0	0	0	0	0	0
		Phytopathogenic activity	Cell wall degradation	Xylose and arabinose sidechains or ends	gly43B	K01198	Beta-xylosidase/alpha-L-arabinfuranosidase, putative, gly43B	0	1	0	0	0	0	0
		Phytopathogenic activity	Cell wall degradation	Xylose and arabinose sidechains or ends	gly43C	K06113	Beta-xylosidase/alpha-L-arabinfuranosidase, putative, gly43C	0	0	0	0	0	0	0
		Phytopathogenic activity	Cell wall degradation	Xylose and arabinose sidechains or ends	gly43H	K01198	Beta-xylosidase/alpha-L-arabinfuranosidase, putative, gly43H	0	1	0	0	0	0	0
		Phytopathogenic activity	Cell wall degradation	Starch	amy13A	K01176	Alpha-amylase, putative, amy13A	1	1	1	1	1	1	0
		Phytopathogenic activity	Cell wall degradation	Starch	amy13B	K01187	Alpha amylase, putative, amy13B	1	1	1	1	1	1	1
		Phytopathogenic activity	Cell wall degradation	Starch	amy13C	K01208	Alpha amylase, putative, amy13C	0	0	0	0	0	0	0
		Phytopathogenic activity	Cell wall degradation	Starch	amy13D	K01208	Alpha amylase, putative, amy13D	0	0	0	0	0	0	0
		Phytopathogenic activity	Cell wall degradation	Starch	amy13E	K21575	Alpha-amylase, putative, amy13E	0	0	0	0	0	0	0
		Phytopathogenic activity	Cell wall degradation	Starch	amy13F	K01176	Alpha amylase, putative, amy13F	1	1	1	1	1	1	0
		Phytopathogenic activity	Cell wall degradation	Starch	amy13G	K01187	Alpha-amylase, putative, amy13G	1	1	1	1	1	1	1
		Phytopathogenic activity	Cell wall degradation	Starch	amy13I	K01176	Alpha-amylase, putative, amy13I	0	0	0	0	0	0	0
		Phytopathogenic activity	Cell wall degradation	Starch	amy13J	K01176	Alpha amylase, putative, amy13J	1	1	1	1	1	1	0
		Phytopathogenic activity	Cell wall degradation	Starch	glc13A	K01187	Alpha-glucosidase, putative, glc13A	1	1	1	1	1	1	1
		Phytopathogenic activity	Cell wall degradation	Starch	glu13A	K01187	Oligo-1,6-glucosidase, putative, glu13A	1	1	1	1	1	1	1
		Phytopathogenic activity	Cell wall degradation	Starch	cgt13A	K00701	Cyclomaltodextrin glucanotransferase, putative, cgt13A	0	0	0	0	0	0	1
		Phytopathogenic activity	Cell wall degradation	Starch	pul13A	K01200	Pullulanase, putative, pul13A	0	0	0	0	0	0	0
		Phytopathogenic activity	Cell wall degradation	Starch	pul13B	K01200	Pullulanase, putative, pul13B	0	0	0	0	0	0	0
		Phytopathogenic activity	Cell wall degradation	Starch	gla15A	K01178	Glucan 1,4-alpha-glucosidase, putative, gla15A	0	0	0	0	0	0	0
		Phytopathogenic activity	Cell wall degradation	Starch	agd31B	K18820	Alpha-glucosidase, putative, adg31B	0	0	0	0	0	0	0
		Phytopathogenic activity	Cell wall degradation	Starch	adg97A	K01187	Alpha-glucosidase, putative, adg97A	1	1	1	1	1	1	1
		Phytopathogenic activity	Cell wall degradation	Starch	adg97B	K01187	Alpha-glucosidase, putative, adg97B	1	1	1	1	1	1	1
		Phytopathogenic activity	Cell wall degradation	Polysaccharide deacetylases	pda4B	K16842	Polysaccharide deacetylase protein, putative, pda4B	1	1	1	1	1	1	0
		Phytopathogenic activity	Cell wall degradation	Carbohydrate esterases	cae1C	K01070	Carbohydrate esterase, putative, cae1C	1	1	1	1	1	1	1
		Phytopathogenic activity	Cell wall degradation	Carbohydrate esterases	nag9A	K01443	N-acetylhexosamine 6-phosphate deacetylase, putative, nag9A	1	1	1	1	1	1	1
		Phytopathogenic activity	Cell wall degradation	Carbohydrate esterases	lpx11	K02535	UDP-3-0-acyl N-acetylglucosamine deacetylase, putative, lpx11A	1	1	1	1	1	1	1
		Phytopathogenic activity	Non plant cell wall	Chitinase	chi18A	K01183	Endo-chitinase, putative, chi18A	0	1	1	0	1	1	1
		Phytopathogenic activity	Non plant cell wall	Chitinase	chi18B	K01183	Endo-chitinase, putative, chi18B	0	1	1	0	1	1	1
		Phytopathogenic activity	Non plant cell wall	Chitinase	chi18C	K01183	Endo-chitinase, putative, chi18C	0	1	1	0	1	1	1
		Phytopathogenic activity	Non plant cell wall	Chitinase	chi18D	K01183	Endo-chitinase, putative, chi18D	0	1	1	0	1	1	1
		Phytopathogenic activity	Non plant cell wall	Chitinase	hex20A	K12373	N-acetyl-beta-hexosaminidase, putative, hex20A	0	1	1	0	0	0	1
		Phytopathogenic activity	Non plant cell wall	Chitinase	hex20B	K12373	N-acetyl-beta-hexosaminidase, putative, hex20B	0	1	1	0	0	0	1
		Phytopathogenic activity	Non plant cell wall	trehalasa	tre37A	K01194	Trehalase, putative, tre37A	1	1	0	1	1	1	0
		Phytopathogenic activity	Non plant cell wall	trehalasa	tre37B	K01194	Trehalase, putative, tre37B	1	1	0	1	1	1	0
		Phytopathogenic activity	Non plant cell wall	hyaluronidase	hyl84A	K01197	Hyaluronidase, putative, hyl84A	0	0	0	0	0	0	0
		The table displays the presence (1) or absence (0) of genes or gene clusters involved in different host functions. Each row represents a specific gene or gene cluster, while the columns indicate the presence or absence of these genes across different strains. Abbreviations: Duffyella gerundensis Ts1 (Ts1), Enterobacter ludwigii Ts2 (Ts2), Serratia quinivorans Ts3 (Ts3), Duffyella sp. Ts4 (Ts4), R…

## Sheet: Table S6
	Genomic analysis of gut bacteria in Tecia solanivora: Insights into host functions and their potential in biocontrol Current Microbiology Luisa Pantoja, Hillary Sharid Manotas-Viloria, Javier Vanegas* *Correspondence author: javanegas100@uan.edu.co
	Treatment code	Treatment Description	Mean Tuber Damage (%)
	T1	Potato only (control)	0 (a)
	T2	Potato + T. solanivora	90 (d)
	T3	Potato + E. ludwigii Ts2	5 (a)
	T4	Potato + S. quinivorans Ts3	0 (a)
	T5	Potato + E. ludwigii Ts2 + T. solanivora	35 (b)
	T5	Potato + S. quinivorans Ts3 + T. solanivora	60 (c)
	Mean percentage of tuber area damaged by T. solanivora larvae after 90 days. Treatments T1 and T2 served as negative and positive controls, respectively, whereas T3–T6 evaluated the individual and combined effects of bacterial inoculation and insect infestation.

## Sheet: Figure S1
		Genomic analysis of gut bacteria in Tecia solanivora: Insights into host functions and their potential in biocontrol Current Microbiology Luisa Pantoja, Hillary Sharid Manotas-Viloria, Javier Vanegas* *Correspondence author: javanegas100@uan.edu.co
		0	0.1	0.4	0.6	0.8	0.97
		Supplementary Figure S1. Damage scale. Standard damage diagrams to assess the effect of strains in potato (Solanum tuberosum) tubers. The image shows a potato with damage of 0%, 10%, 40%, 60%, 80%, and 97%.

## Sheet: Figure S2
		Genomic analysis of gut bacteria in Tecia solanivora: Insights into host functions and their potential in biocontrol Current Microbiology Luisa Pantoja, Hillary Sharid Manotas-Viloria, Javier Vanegas* *Correspondence author: javanegas100@uan.edu.co
		Supplementary Figure S2. Functional annotation for bacteria isolated from the gut of T. solanivora larvae and adults. Colors indicate the functional categories of the genes on the genomes. The number of genes classified into each functional category is expressed as a percentage. Abbreviations: Duffyella gerundensis (Ts1), Enterobacter ludwigii (Ts2), Serratia quinivorans (Ts3), Duffyella sp. (Ts4…
